# Supplementary material for: Incidence of Medically-Attended Norovirus-Associated Acute Gastroenteritis in Four Veteran’s Affairs Medical Center Populations in the United States, 2011-2012
Source: PLoS One. 2015 May 21;10(5):e0126733. doi: 10.1371/journal.pone.0126733 (PMC4440768; doi:10.1371/journal.pone.0126733)
Supplement: S1 Dataset — (XLSX) [file pone.0126733.s004.xlsx]

## Sheet: Norovirus specimen data
Unique ID number	DASH number	Site	Age	Aged 65 or older	Gender	Race/ethnicity	Date of collection	Admission date	Onset date	Admitted for gastroenteritis	Outpatient	Vomiting	Diarrhea	Norovirus GI test results	Norovirus GII test result	Norovirus test result	Tested for C diff	O&P test	Test for enterics	Other tests	Other tests (yes/no)	Pathogen test result 1	Pathogen test result 2	Pathogen test result 3	C diff test result	Co-infected with norovirus GI and another pathogen	Co-infected with norovirus GII and another pathogen	Days between admission and specimen collection	Days between onset and specimen collection	Days between admission and onset	Month of specimen collection	AGE classification
VA-D-0009	2011849806	D	79	2	M	White	2011-11-21	2011-11-16	2011-11-21	0	0	1	1	Negative	Negative	Negative	1	1	1		2							5	0	-5	11	Healthcare-acquired
VA-D-0023	2011849819	D	79	2	M	White	2011-11-25	2011-11-16	2011-11-20	0	0	0	1	Negative	Negative	Negative	1	0	0		2							9	5	-4	11	Healthcare-acquired
VA-D-0032	2011849910	D	62	1	M	White	2011-11-29	2011-10-19	2011-11-29	0	0	0	1	Negative	Negative	Negative	1	0	0		2	POSITIVE FOR C.DIFF			Positive			41	0	-41	11	Healthcare-acquired
VA-D-0035	2011849913	D	77	2	M	White	2011-11-29	2011-11-26	2011-11-29	0	0	0	1	Negative	Negative	Negative	1	0	0		2							3	0	-3	11	Healthcare-acquired
VA-D-0037	2011849915	D	70	2	M	Black/African American	2011-11-29	2011-08-04	2011-11-29	0	0	0	1	Negative	Negative	Negative	0	0	0	OCCULT BLOOD, STOOL	1	BLOOD IN STOOL						117	0	-117	11	Healthcare-acquired
VA-D-0038	2011849916	D	60	1	M	Black/African American	2011-11-29	2011-11-27	2011-11-29	0	0	0	0	Negative	Negative	Negative	1	1	1		2	POSITIVE FOR C.DIFF			Positive			2	0	-2	11	Healthcare-acquired
VA-D-0040	2011849918	D	67	2	M	White	2011-11-30	2011-11-14	2011-11-29	0	0	0	1	Negative	Negative	Negative	1	0	0		2	POSITIVE FOR C.DIFF			Positive			16	1	-15	11	Healthcare-acquired
VA-D-0042	2011849920	D	53	1	M	Black/African American	2011-12-01	2011-11-28	2011-12-01	0	0	0	1	Negative	Positive	Positive	1	0	1		2							3	0	-3	12	Healthcare-acquired
VA-D-0047	2011849925	D	62	1	M	White	2011-12-04	2011-08-09	2011-12-04	0	0	0	1	Negative	Negative	Negative	0	0	0	OCCULT BLOOD, STOOL	1	BLOOD IN STOOL						117	0	-117	12	Healthcare-acquired
VA-D-0048	2011849926	D	82	2	M	White	2011-12-05	2011-11-29	2011-11-30	0	0	0	1	Negative	Negative	Negative	1	1	1		2							6	5	-1	12	Healthcare-acquired
VA-D-0050	2011849928	D	75	2	M	Unknown/Did not answer	2011-12-05	2011-11-28	2011-12-03	0	0	0	1	Negative	Negative	Negative	1	0	0		2	POSITIVE FOR C.DIFF			Positive			7	2	-5	12	Healthcare-acquired
VA-D-0052	2011849930	D	66	2	M	White	2011-12-06	2011-10-20	2011-12-03	0	0	0	1	Negative	Positive	Positive	1	0	1		2							47	3	-44	12	Healthcare-acquired
VA-D-0057	2011849881	D	88	2	M	White	2011-12-07	2011-12-06	2011-12-07	0	0	0	1	Negative	Negative	Negative	1	0	1		2							1	0	-1	12	Healthcare-acquired
VA-D-0065	2011849889	D	56	1	M	White	2011-12-08	2011-10-27	2011-12-08	0	0	0	0	Negative	Negative	Negative	1	1	1		2							42	0	-42	12	Healthcare-acquired
VA-D-0069	2011849893	D	91	2	M	White	2011-12-09	2011-11-09	2011-12-09	0	0	0	0	Negative	Negative	Negative	1	0	0		2	POSITIVE FOR C.DIFF			Positive			30	0	-30	12	Healthcare-acquired
VA-D-0078	2011849902	D	82	2	M	Black/African American	2011-12-12	2011-12-08	2011-12-11	0	0	0	1	Negative	Negative	Negative	1	1	1		2							4	1	-3	12	Healthcare-acquired
VA-D-0083	2011849827	D	70	2	M	White	2011-12-16	2011-03-13	2011-12-12	0	0	0	1	Negative	Negative	Negative	1	0	1		2	POSITIVE FOR C.DIFF			Positive			278	4	-274	12	Healthcare-acquired
VA-D-0084	2011849828	D	89	2	M	Black/African American	2011-12-15	2011-12-12	2011-12-14	0	0	0	1	Negative	Positive	Positive	1	0	1		2							3	1	-2	12	Healthcare-acquired
VA-D-0086	2011849830	D	56	1	M	White	2011-12-16	2011-10-28	2011-12-15	0	0	0	1	Negative	Negative	Negative	1	0	0		2							49	1	-48	12	Healthcare-acquired
VA-D-0089	2011849833	D	56	1	M	White	2011-12-17	2011-10-28	2011-12-15	0	0	0	1	Negative	Negative	Negative	1	0	0		2							50	2	-48	12	Healthcare-acquired
VA-D-0092	2011849836	D	88	2	M	Unknown/Did not answer	2011-12-17	2011-12-06	2011-12-17	0	0	0	1	Negative	Negative	Negative	0	1	0		2							11	0	-11	12	Healthcare-acquired
VA-D-0097	2011849842	D	89	2	M	White	2011-12-23	2011-12-03	2011-12-20	1	0	1	0	Negative	Negative	Negative	1	0	0		2							20	3	-17	12	Healthcare-acquired
VA-D-0101	2011849846	D	70	2	M	White	2011-12-25	2011-12-22	2011-12-24	0	0	0	1	Negative	Negative	Negative	1	1	0		2	POSITIVE FOR C.DIFF			Positive			3	1	-2	12	Healthcare-acquired
VA-D-0113	2011849858	D	43	1	M	Unknown/Did not answer	2012-01-03	2011-12-25	2011-12-31	0	0	0	1	Negative	Negative	Negative	1	1	1		2							9	3	-6	1	Healthcare-acquired
VA-D-0128	2011849873	D	82	2	M	Black/African American	2012-01-07	2011-12-23	2012-01-07	0	0	0	1	Negative	Negative	Negative	0	0	0		2							15	0	-15	1	Healthcare-acquired
VA-D-0133	2011849878	D	89	2	M	White	2012-01-10	2011-12-04	2012-01-10	0	0	0	1	Negative	Negative	Negative	0	0	0	OCCULT BLOOD, STOOL	1							37	0	-37	1	Healthcare-acquired
VA-D-0138	2011849937	D	73	2	M	Black/African American	2012-01-25	2011-10-26	2012-01-24	0	0	0	0	Negative	Negative	Negative	1	0	1		2	POSITIVE FOR C.DIFF			Positive			91	1	-90	1	Healthcare-acquired
VA-D-0143	2011849942	D	65	2	M	Black/African American	2012-01-25	2011-12-27	2012-01-24	0	0	0	1	Negative	Negative	Negative	1	0	0		2							29	1	-28	1	Healthcare-acquired
VA-D-0150	2011849949	D	76	2	M	White	2012-01-28	2011-06-07	2012-01-28	1	0	1	1	Negative	Positive	Positive	1	1	1		2							235	0	-235	1	Healthcare-acquired
VA-D-0155	2011849954	D	73	2	M	Black/African American	2012-01-30	2011-10-26	2012-01-24	0	0	0	0	Negative	Negative	Negative	0	0	1		2							96	6	-90	1	Healthcare-acquired
VA-D-0174	2011849973	D	22	1	M	Asian/Pacific Islander	2012-02-02	2011-09-10	2012-01-31	0	0	1	0	Negative	Negative	Negative	1	0	0		2	POSITIVE FOR C.DIFF			Positive			145	2	-143	2	Healthcare-acquired
VA-D-0176	2011849975	D	92	2	M	White	2012-02-02	2012-01-20	2012-02-02	0	0	0	1	Negative	Negative	Negative	1	0	0		2							13	0	-13	2	Healthcare-acquired
VA-D-0179	2011849978	D	64	1	M	Black/African American	2012-02-04	2012-01-31	2012-02-04	0	0	0	1	Negative	Negative	Negative	1	1	0		2							4	0	-4	2	Healthcare-acquired
VA-D-0187	2011849986	D	81	2	M	White	2012-02-06	2012-01-21	2012-02-03	0	0	0	1	Negative	Positive	Positive	1	1	1		2							16	3	-13	2	Healthcare-acquired
VA-D-0189	2011849988	D	61	1	M	Black/African American	2012-02-09	2012-02-06	2012-02-09	0	0	0	1	Negative	Positive	Positive	1	0	1		2	POSITIVE FOR C.DIFF			Positive		1	3	0	-3	2	Healthcare-acquired
VA-D-0198	2011849997	D	64	1	M	Black/African American	2012-02-14	2012-02-10	2012-02-14	0	0	0	1	Negative	Negative	Negative	1	1	1		2							4	0	-4	2	Healthcare-acquired
VA-D-0202	2011850001	D	62	1	M	Black/African American	2012-02-20	2012-02-12	2012-02-19	0	0	0	1	Negative	Positive	Positive	1	0	0		2							8	1	-7	2	Healthcare-acquired
VA-D-0210	2011850009	D	64	1	M	Unknown/Did not answer	2012-02-23	2011-08-16	2012-02-16		0	0	1	Negative	Negative	Negative	1	0	0		2							191	7	-184	2	Healthcare-acquired
VA-D-0211	2011850010	D	50	1	M	White	2012-02-24	2012-02-18	2012-02-23	0	0	0	1	Negative	Negative	Negative	1	0	0		2							6	1	-5	2	Healthcare-acquired
VA-D-0232	2011850031	D	66	2	M	Black/African American	2012-03-15	2012-01-17	2012-03-13	0	0	0	1	Negative	Negative	Negative	1	1	0		2							58	2	-56	3	Healthcare-acquired
VA-D-0254	2011850080	D	81	2	M	White	2012-04-23	2012-03-21	2012-04-23	0	0	0	1	Negative	Negative	Negative	1	0	0		2	POSITIVE FOR C.DIFF			Positive			33	0	-33	4	Healthcare-acquired
VA-D-0259	2011850085	D	94	2	M	Asian/Pacific Islander	2012-04-24	2012-04-19	2012-04-24	1	0	0	1	Negative	Negative	Negative	1	0	0		2							5	0	-5	4	Healthcare-acquired
VA-D-0262	2011850088	D	61	1	M	Hispanic	2012-04-25	2012-04-16	2012-04-25	0	0	0	1	Negative	Negative	Negative	1	1	1		2							9	0	-9	4	Healthcare-acquired
VA-D-0270	2011850135	D	48	1	M	Black/African American	2012-06-11	2012-06-08	2012-06-10	0	0	1	0	Negative	Negative	Negative	1	0	0	OCCULT BLOOD, STOOL	1							3	1	-2	6	Healthcare-acquired
VA-D-0274	2011850139	D	65	2	M	White	2012-06-11	2012-06-05	2012-06-11	0	0	0	1	Negative	Negative	Negative	1	0	0		2							6	0	-6	6	Healthcare-acquired
VA-D-0280	2011850145	D	83	2	M	White	2012-06-15	2012-05-15	2012-06-14	0	0	0	1	Negative	Negative	Negative	1	0	0		2	POSITIVE FOR C.DIFF			Positive			31	1	-30	6	Healthcare-acquired
VA-D-0281	2011850146	D	71	2	M	Black/African American	2012-06-15	2012-06-13	2012-06-15	0	0	0	1	Negative	Negative	Negative	1	0	0		2							2	0	-2	6	Healthcare-acquired
VA-D-0299	2011850200	D	65	2	M	Black/African American	2012-08-14	2012-08-12	2012-08-14	1	0	0	1	Negative	Negative	Negative	0	0	0	OCCULT BLOOD, STOOL	1							2	0	-2	8	Healthcare-acquired
VA-D-0334	2011850235	D	65	2	M	Black/African American	2012-09-12	2012-08-28	2012-09-08	0	0	0	1	Negative	Negative	Negative	1	0	1		2							15	4	-11	9	Healthcare-acquired
VA-D-0338	2011850239	D	84	2	M	White	2012-09-15	2012-09-10	2012-09-12	0	0	1	1	Negative	Negative	Negative	1	0	0		2							5	3	-2	9	Healthcare-acquired
VA-D-0352	2011850253	D	79	2	M	White	2012-10-01	2012-09-19	2012-10-01	0	0	0	1	Negative	Negative	Negative	0	0	1		2	AEROMONAS HYDROPHILIA						12	0	-12	10	Healthcare-acquired
VA-B-0002	2010849609	B	62	1	M	White	2011-11-27	2011-11-18	2011-11-26	0	0	0	1	Negative	Negative	Negative	1	0	0		2							9	1	-8	11	Healthcare-acquired
VA-B-0154	2011847951	B	84	2	M	White	2012-02-14	2012-02-12	2012-02-14	1	0	0	1	Negative	Negative	Negative	0	0	1		2							2	0	-2	2	Healthcare-acquired
VA-B-0168	2011847963	B	63	1	M	Black/African American	2012-03-18	2012-03-13	2012-03-18	0	0	0	0	Negative	Negative	Negative	1	0	0		2							5	0	-5	3	Healthcare-acquired
VA-B-0180	2011847975	B	72	2	F	Unknown/Did not answer	2012-03-15	2012-03-12	2012-03-15	0	0	0	0	Negative	Negative	Negative	1	0	0		2							3	0	-3	3	Healthcare-acquired
VA-B-0181	2011847976	B	90	2	M	Black/African American	2012-03-10	2012-03-08	2012-03-10	1	0	0	0	Negative	Negative	Negative	1	0	0		2							2	0	-2	3	Healthcare-acquired
VA-B-0187	2011847982	B	68	2	M	White	2012-03-16	2012-02-14	2012-03-16	0	0	0	0	Negative	Negative	Negative	0	0	0		2							31	0	-31	3	Healthcare-acquired
VA-B-0191	2011847986	B	61	1	M	White	2012-03-06	2012-03-04	2012-03-06	0	0	0	0	Negative	Negative	Negative	1	0	1		2	C.DIFF			Positive			2	0	-2	3	Healthcare-acquired
VA-B-0195	2011847990	B	65	2	M	White	2012-04-01	2012-03-31	2012-04-01	1	0	0	1	Negative	Negative	Negative	1	1	1		2							1	0	-1	4	Healthcare-acquired
VA-B-0199	2011847994	B	65	2	M	White	2012-03-08	2012-03-07	2012-03-08	0	0	0	0	Negative	Negative	Negative	1	1	1		2							1	0	-1	3	Healthcare-acquired
VA-B-0205	2011848000	B	32	1	M	Black/African American	2012-04-01	2012-03-30	2012-04-01	0	0	0	1	Negative	Negative	Negative	1	1	1		2							2	0	-2	4	Healthcare-acquired
VA-B-0206	2011848001	B	54	1	M	Black/African American	2012-03-25	2012-03-17	2012-03-25	0	0	0	0	Negative	Negative	Negative	1	0	1		2							8	0	-8	3	Healthcare-acquired
VA-B-0224	2011848017	B	68	2	M	Black/African American	2012-05-03	2012-04-06	2012-05-03	0	0	0	0	Negative	Negative	Negative	0	0	0		2							27	0	-27	5	Healthcare-acquired
VA-B-0226	2011848019	B	65	2	M	Black/African American	2012-04-11	2012-04-09	2012-04-11	0	0	0	0	Negative	Negative	Negative	1	0	1		2							2	0	-2	4	Healthcare-acquired
VA-B-0230	2011848023	B	71	2	M	Black/African American	2012-04-08	2012-04-01	2012-04-08	0	0	0	0	Negative	Negative	Negative	0	0	1		2							7	0	-7	4	Healthcare-acquired
VA-B-0237	2011848030	B	43	1	M	Black/African American	2012-04-16	2012-04-04	2012-04-16	0	0	0	0	Negative	Negative	Negative	1	0	0		2							12	0	-12	4	Healthcare-acquired
VA-B-0247	2011848044	B	59	1	M	Black/African American	2012-05-15	2012-05-10	2012-05-15	0	0	0	1	Negative	Negative	Negative	1	0	1		2							5	0	-5	5	Healthcare-acquired
VA-B-0248	2011848045	B	62	1	M	White	2012-05-15	2012-04-26	2012-05-15	0	0	0	1	Negative	Negative	Negative	1	0	0		2	C.DIFF			Positive			19	0	-19	5	Healthcare-acquired
VA-B-0250	2011848047	B	52	1	M	Black/African American	2012-05-23	2012-05-22	2012-05-23	0	0	0	1	Negative	Negative	Negative	1	1	1		2							1	0	-1	5	Healthcare-acquired
VA-B-0252	2011848049	B	50	1	M	Black/African American	2012-05-22	2012-05-14	2012-05-22	0	0	0	0	Negative	Negative	Negative	1	0	0		2							8	0	-8	5	Healthcare-acquired
VA-B-0255	2011848052	B	55	1	M	White	2012-05-10	2012-05-08	2012-05-10	0	0	1	0	Negative	Negative	Negative	0	0	0		2							2	0	-2	5	Healthcare-acquired
VA-B-0260	2011848057	B	64	1	M	Black/African American	2012-05-13	2012-05-07	2012-05-13	0	0			Negative	Negative	Negative	1	0	0		2	C.DIFF			Positive			6	0	-6	5	Healthcare-acquired
VA-B-0265	2011848062	B	65	2	M	Black/African American	2012-05-14	2012-01-31	2012-05-14	0	0			Negative	Negative	Negative	0	0	0		2							104	0	-104	5	Healthcare-acquired
VA-B-0275	2011848072	B	40	1	M	White	2012-05-04	2012-04-25	2012-05-01	0	0	0	1	Negative	Negative	Negative	1	0	1		2							9	3	-6	5	Healthcare-acquired
VA-B-0279	2011848076	B	67	2	M	Black/African American	2012-05-02	2012-04-26	2012-05-01	0	0	1	0	Negative	Negative	Negative	1	0	0		2							6	1	-5	5	Healthcare-acquired
VA-B-0284	2011848081	B	53	1	M	White	2012-05-11	2012-05-07	2012-05-11	0	0	1	1	Negative	Negative	Negative	1	0	1		2							4	0	-4	5	Healthcare-acquired
VA-B-0286	2011848083	B	60	1	M	Black/African American	2012-05-03	2012-04-24	2012-05-03	0	0			Negative	Negative	Negative	1	0	0		2							9	0	-9	5	Healthcare-acquired
VA-B-0287	2011848084	B	39	1	M	Black/African American	2012-06-03	2012-05-08	2012-06-02	0	0	0	1	Negative	Negative	Negative	1		1		2							26	1	-25	6	Healthcare-acquired
VA-B-0290	2011848087	B	84	2	M	Black/African American	2012-06-04	2012-01-17	2012-06-04	0	0	0		Negative	Negative	Negative	0	0	1		2							139	0	-139	6	Healthcare-acquired
VA-B-0291	2011848088	B	59	1	F	Black/African American	2012-06-03	2012-05-23	2012-06-03	0	0	0	1	Negative	Negative	Negative	1	0	1		2							11	0	-11	6	Healthcare-acquired
VA-B-0295	2011848092	B	60	1	M	Black/African American	2012-06-05	2012-05-31	2012-06-05	0	0			Negative	Negative	Negative	1	0	1		2							5	0	-5	6	Healthcare-acquired
VA-B-0296	2011848093	B	67	2	M	White	2012-06-04	2012-05-30	2012-06-02	0	0	0	1	Negative	Negative	Negative	0	0	1		2							5	2	-3	6	Healthcare-acquired
VA-B-0305	2011848102	B	42	1	M	Unknown/Did not answer	2012-06-20	2012-06-07	2012-06-20	0	0	0	0	Negative	Negative	Negative	1	0	0		2							13	0	-13	6	Healthcare-acquired
VA-B-0306	2011848103	B	62	1	M	White	2012-06-16	2012-05-09	2012-06-15	0	0	0	1	Negative	Negative	Negative	0	0	0		2							38	1	-37	6	Healthcare-acquired
VA-B-0310	2011848107	B	65	2	M	White	2012-06-18	2011-06-24	2012-06-18	0	0	0	1	Negative	Negative	Negative	0	0	0		2							360	0	-360	6	Healthcare-acquired
VA-B-0315	2011848112	B	75	2	M	White	2012-06-23	2012-05-29	2012-06-22	0	0	0	1	Negative	Negative	Negative	1	0	1		2							25	1	-24	6	Healthcare-acquired
VA-B-0320	2011848117	B	54	1	M	Unknown/Did not answer	2012-07-27	2012-07-18	2012-07-24	0	0	0	1	Negative	Negative	Negative	0	0	1		2							9	3	-6	7	Healthcare-acquired
VA-B-0326	2011848123	B	56	1	M	White	2012-07-25	2012-07-13	2012-07-24	0	0	0		Negative	Negative	Negative	1	0	0		2	C.DIFF			Positive			12	1	-11	7	Healthcare-acquired
VA-B-0327	2011848124	B	56	1	M	White	2012-07-22	2012-07-13	2012-07-21	0	0	0	1	Negative	Negative	Negative	1	0	0		2							9	1	-8	7	Healthcare-acquired
VA-B-0329	2011848126	B	87	2	M	White	2012-07-26	2012-07-25	2012-07-26	0	0	0	0	Negative	Negative	Negative	1	0	0		2							1	0	-1	7	Healthcare-acquired
VA-B-0331	2011848128	B	59	1	M	Black/African American	2012-07-27	2012-07-20	2012-07-26	0	0	0	1	Negative	Negative	Negative	1	0	1		2							7	1	-6	7	Healthcare-acquired
VA-B-0336	2011848133	B	70	2	M	White	2012-07-25	2012-07-15	2012-07-25	0	0	0	0	Negative	Negative	Negative	1	0	0		2							10	0	-10	7	Healthcare-acquired
VA-B-0337	2011848134	B	61	1	F	White	2012-07-26	2012-07-17	2012-07-26	0	0	0	1	Negative	Negative	Negative	0	0	1		2							9	0	-9	7	Healthcare-acquired
VA-B-0339	2011848136	B	68	2	M	Black/African American	2012-07-27	2012-07-20	2012-07-27	0	0	0	1	Negative	Negative	Negative	1	0	0		2							7	0	-7	7	Healthcare-acquired
VA-B-0346	2011848143	B	57	1	M	Black/African American	2012-07-24	2012-07-09	2012-07-23	1	0	0	1	Negative	Negative	Negative	1	0	0		2							15	1	-14	7	Healthcare-acquired
VA-B-0376	2011848173	B	75	2	M	White	2012-07-10	2012-07-02	2012-07-10	0	0	0	1	Negative	Negative	Negative	1	0	0		2							8	0	-8	7	Healthcare-acquired
VA-B-0387	2011848184	B	51	1	M	Black/African American	2012-07-12	2012-07-01	2012-07-09	0	0	0	1	Negative	Negative	Negative	1	0	1		2							11	3	-8	7	Healthcare-acquired
VA-B-0393	2011848190	B	60	1	M	White	2012-07-02	2012-06-24	2012-07-02	0	0	0	1	Negative	Negative	Negative	1	0	0		2							8	0	-8	7	Healthcare-acquired
VA-B-0400	2011848197	B	66	2	M	White	2012-08-07	2012-08-03	2012-08-07	0	0			Negative	Negative	Negative	1	0	0		2							4	0	-4	8	Healthcare-acquired
VA-B-0409	2011848206	B	59	1	M	Black/African American	2012-07-30	2012-07-20	2012-07-26	0	0	0	1	Negative	Negative	Negative	1	0	1		2							10	4	-6	7	Healthcare-acquired
VA-B-0423	2011848220	B	52	1	M	White	2012-09-06	2012-08-21	2012-09-06	0	0	0	1	Negative	Negative	Negative	1	1	1		2							16	0	-16	9	Healthcare-acquired
VA-B-0424	2011848221	B	54	1	M	Black/African American	2012-08-27	2012-08-24	2012-08-27	0	0	0	1	Negative	Negative	Negative	1	1	1		2							3	0	-3	8	Healthcare-acquired
VA-B-0427	2011848224	B	66	2	M	Unknown/Did not answer	2012-09-08	2012-08-24	2012-09-08	1	0	0	1	Negative	Negative	Negative	1	0	0		2							15	0	-15	9	Healthcare-acquired
VA-B-0431	2011848228	B	77	2	M	Unknown/Did not answer	2012-08-28	2012-08-04	2012-08-28	0	0	0	1	Negative	Negative	Negative	1	0	1		2	C.DIFF			Positive			24	0	-24	8	Healthcare-acquired
VA-B-0439	2011848236	B	55	1	F	Asian/Pacific Islander	2012-08-23	2012-08-21	2012-08-23	0	0	0	1	Negative	Negative	Negative	1	0	1		2							2	0	-2	8	Healthcare-acquired
VA-B-0457	2011848254	B	80	2	M	Black/African American	2012-09-15	2012-09-10	2012-09-11	0	0	0	1	Negative	Negative	Negative	1	0	0		2							5	4	-1	9	Healthcare-acquired
VA-B-0459	2011848256	B	57	1	M	White	2012-09-26	2012-09-18	2012-09-26	0	0	0	1	Negative	Negative	Negative	1	0	1		2	C.DIFF			Positive			8	0	-8	9	Healthcare-acquired
VA-B-0461	2011848258	B	53	1	M	Unknown/Did not answer	2012-09-17	2012-08-20	2012-09-11	0	0	0	1	Negative	Negative	Negative	1	0	1		2							28	6	-22	9	Healthcare-acquired
VA-B-0464	2011848261	B	63	1	M	Black/African American	2012-09-14	2012-09-10	2012-09-13	0	0	1	1	Negative	Negative	Negative	1	0	1		2							4	1	-3	9	Healthcare-acquired
VA-B-0465	2011848262	B	63	1	M	White	2012-09-12	2012-08-27	2012-09-12	0	0	0	1	Negative	Negative	Negative	1	0	0		2	C.DIFF			Positive			16	0	-16	9	Healthcare-acquired
VA-B-0467	2011848264	B	41	1	M	Black/African American	2012-09-13	2012-09-07	2012-09-12	0	0	0	1	Negative	Negative	Negative	1	1	1		2							6	1	-5	9	Healthcare-acquired
VA-B-0471	2011848268	B	67	2	M	White	2012-09-11	2012-09-10	2012-09-11	0	0			Negative	Negative	Negative	1	0	0		2							1	0	-1	9	Healthcare-acquired
VA-B-0472	2011848269	B	67	2	M	White	2012-09-12	2012-09-10	2012-09-11	0	0	1	1	Negative	Negative	Negative	1	0	0		2							2	1	-1	9	Healthcare-acquired
VA-B-0473	2011848270	B	66	2	M	White	2012-09-10	2012-08-31	2012-09-10	0	0	1	0	Negative	Negative	Negative	1	0	0		2							10	0	-10	9	Healthcare-acquired
VA-B-0476	2011848273	B	51	1	M	Black/African American	2012-09-11	2012-09-10	2012-09-11	0	0	0	1	Negative	Negative	Negative	1	1	1		2							1	0	-1	9	Healthcare-acquired
VA-B-0478	2011848275	B	53	1	M	Black/African American	2012-09-21	2012-09-14	2012-09-21	0	0	0	1	Negative	Negative	Negative	0	0	0		2							7	0	-7	9	Healthcare-acquired
VA-B-0480	2011848277	B	70	2	M	White	2012-09-12	2012-08-25	2012-09-12	0	0	0		Negative	Negative	Negative	1	0	0		2							18	0	-18	9	Healthcare-acquired
VA-B-0481	2011848278	B	52	1	M	White	2012-09-12	2012-08-21	2012-09-06	0	0	0	1	Negative	Negative	Negative	1	1	1		2							22	6	-16	9	Healthcare-acquired
VA-B-0484	2011848281	B	64	1	M	Black/African American	2012-09-17	2012-09-11	2012-09-17	0	0			Negative	Negative	Negative	1	0	1		2							6	0	-6	9	Healthcare-acquired
VA-B-0485	2011848282	B	20	1	M	Black/African American	2012-09-21	2012-09-20	2012-09-21	0	0			Negative	Negative	Negative	0	1	0		2							1	0	-1	9	Healthcare-acquired
VA-B-0496	2011848293	B	60	1	M	White	2012-09-28	2012-09-25	2012-09-27	0	0	0	1	Negative	Negative	Negative	1	0	1		2							3	1	-2	9	Healthcare-acquired
VA-B-0507	2011848304	B	65	2	M	White	2012-10-24	2012-10-23	2012-10-24	0	0	0	1	Negative	Negative	Negative	1	1	1		2							1	0	-1	10	Healthcare-acquired
VA-B-0508	2011848305	B	57	1	M	Black/African American	2012-10-25	2012-09-21	2012-10-24	0	0	0	1	Negative	Negative	Negative	1	0	1		2							34	1	-33	10	Healthcare-acquired
VA-B-0529	2011848325	B	59	1	M	White	2012-10-29	2012-10-26	2012-10-29	0	0	1	1	Negative	Negative	Negative	1	1	1		2							3	0	-3	10	Healthcare-acquired
VA-B-0541	2011848331	B	65	2	M	Black/African American	2012-10-31	2012-10-18	2012-10-28	0	0	0	1	Negative	Negative	Negative	1	0	0		2	C.DIFF			Positive			13	3	-10	10	Healthcare-acquired
VA-B-0560	2011848341	B	86	2	M	White	2012-10-11	2012-09-21	2012-10-11	0	0	0	1	Negative	Negative	Negative	1	0	1		2							20	0	-20	10	Healthcare-acquired
VA-A-0002	2011850799	A	43	1	M	Black/African American	2011-09-12	2011-09-07	2011-09-12	0	0	1	1	Negative	Negative	Negative	1	1	1	OCCULT BLOOD	1							5	0	-5	9	Healthcare-acquired
VA-A-0003	2011850800	A	63	1	M	White	2011-09-12	2011-08-28	2011-09-10	0	0	1	1	Negative	Negative	Negative	1	0	0		2							15	2	-13	9	Healthcare-acquired
VA-A-0004	2011850801	A	79	2	M	Black/African American	2011-09-11	2011-08-06	2011-09-11	0	0	0	1	Negative	Negative	Negative	1	0	0		2							36	0	-36	9	Healthcare-acquired
VA-A-0006	2011850803	A	54	1	M	Black/African American	2011-09-13	2011-09-05	2011-09-08	0	0	0	1	Negative	Negative	Negative	0	0	0	OCCULT BLOOD	1							8	5	-3	9	Healthcare-acquired
VA-A-0007	2011850804	A	59	1	M	Black/African American	2011-09-13	2011-08-31	2011-09-13	0	0	0	1	Negative	Negative	Negative	1	0	0		2							13	0	-13	9	Healthcare-acquired
VA-A-0012	2011850809	A	54	1	M	Black/African American	2011-09-14	2011-09-05	2011-09-08	0	0	0	1	Negative	Negative	Negative	1	0	0		2							9	6	-3	9	Healthcare-acquired
VA-A-0015	2011850812	A	78	2	M	Black/African American	2011-09-15	2011-08-29	2011-09-09	0	0	0	1	Negative	Negative	Negative	0	1	0		2							17	6	-11	9	Healthcare-acquired
VA-A-0019	2011850816	A	89	2	M	White	2011-09-18	2011-09-15	2011-09-18	0	0	0	1	Negative	Negative	Negative	0	0	1		2							3	0	-3	9	Healthcare-acquired
VA-A-0020	2011850817	A	73	2	M	White	2011-09-18	2011-09-12	2011-09-16	0	0	0	1	Negative	Negative	Negative	0	0	1		2							6	2	-4	9	Healthcare-acquired
VA-A-0047	2011850844	A	44	1	M	White	2011-09-29	2011-09-23	2011-09-27	0	0	1	1	Negative	Negative	Negative	1	0	0		2							6	2	-4	9	Healthcare-acquired
VA-A-0051	2011850848	A	93	2	M	Unknown/Did not answer	2011-10-02	2011-09-26	2011-10-01	0	0	0	1	Negative	Negative	Negative	1	0	1		2	NEGATIVE WBC , RARE MEDIUM SIZED YEAST , MOD NORMAL STOOL FLORA						6	1	-5	10	Healthcare-acquired
VA-A-0060	2011850857	A	64	1	M	White	2011-10-05	2011-09-20	2011-10-04	0	0	0	1	Negative	Negative	Negative	1	0	0		2	C.DIFFICILE			Positive			15	1	-14	10	Healthcare-acquired
VA-A-0065	2011850862	A	71	2	F	Black/African American	2011-10-07	2011-09-20	2011-10-07	0	0	0	1	Negative	Negative	Negative	1	0	0		2							17	0	-17	10	Healthcare-acquired
VA-A-0080	2011850877	A	64	1	M	White	2011-10-12	2011-10-07	2011-10-12	0	0	0	1	Negative	Negative	Negative	1	0	0		2							5	0	-5	10	Healthcare-acquired
VA-A-0089	2011850886	A	54	1	M	Black/African American	2011-10-18	2011-10-11	2011-10-18	0	0	0	1	Negative	Negative	Negative	1	0	0		2							7	0	-7	10	Healthcare-acquired
VA-A-0091	2011850888	A	52	1	M	White	2011-10-20	2011-10-17	2011-10-20	0	0	0	1	Negative	Negative	Negative	1	0	0		2							3	0	-3	10	Healthcare-acquired
VA-A-0100	2011850897	A	81	2	M	Black/African American	2011-10-26	2011-10-25	2011-10-26	0	0	0	1	Negative	Negative	Negative	1	0	0		2							1	0	-1	10	Healthcare-acquired
VA-A-0117	2011850914	A	89	2	M	Black/African American	2011-11-02	2011-10-14	2011-11-01	0	0	0	1	Negative	Negative	Negative	1	0	0		2							19	1	-18	11	Healthcare-acquired
VA-A-0137	2011850934	A	57	1	M	Black/African American	2011-11-12	2011-11-02	2011-11-10	0	0	0	1	Negative	Negative	Negative	1	1	1	CRYPTOSPORIDIUM	1							10	2	-8	11	Healthcare-acquired
VA-A-0140	2011850937	A	55	1	M	White	2011-11-14	2011-11-13	2011-11-14	0	0	0	0	Negative	Negative	Negative	1	0	0		2							1	0	-1	11	Healthcare-acquired
VA-A-0153	2011850950	A	59	1	M	Black/African American	2011-11-22	2011-10-31	2011-11-22	0	0	0	1	Negative	Negative	Negative	1	0	0		2							22	0	-22	11	Healthcare-acquired
VA-A-0155	2011850952	A	56	1	M	Black/African American	2011-11-22	2011-11-05	2011-11-21	0	0	0	1	Negative	Negative	Negative	1	0	0		2							17	1	-16	11	Healthcare-acquired
VA-A-0158	2011850955	A	82	2	M	White	2011-11-26	2011-03-16	2011-11-26	0	0	0	1	Negative	Negative	Negative	1	0	0		2							255	0	-255	11	Healthcare-acquired
VA-A-0161	2011850958	A	65	2	M	Black/African American	2011-11-28	2011-06-05	2011-11-22	0	0	0	1	Negative	Negative	Negative	1	0	0		2							176	6	-170	11	Healthcare-acquired
VA-A-0169	2011850966	A	61	1	F	White	2011-11-30	2011-11-27	2011-11-30	0	0	0	1	Negative	Negative	Negative	1	0	0		2							3	0	-3	11	Healthcare-acquired
VA-A-0174	2011850971	A	82	2	M	White	2011-12-04	2011-10-21	2011-12-04	0	0	0	1	Negative	Negative	Negative	1	0	0		2	C.DIFFICILE			Positive			44	0	-44	12	Healthcare-acquired
VA-A-0178	2011850975	A	66	2	M	Black/African American	2011-12-05	2011-12-01	2011-12-05	0	0	1	0	Negative	Negative	Negative	0	0	0	OCCULT BLOOD	1							4	0	-4	12	Healthcare-acquired
VA-A-0180	2011850977	A	51	1	M	Black/African American	2011-12-06	2011-11-20	2011-12-04	0	0	0	1	Negative	Negative	Negative	1	0	0		2							16	2	-14	12	Healthcare-acquired
VA-A-0187	2011850984	A	79	2	M	White	2011-12-07	2011-11-27	2011-12-06	0	0	0	1	Negative	Negative	Negative	1	0	0		2							10	1	-9	12	Healthcare-acquired
VA-A-0189	2011850986	A	81	2	M	Black/African American	2011-12-10	2011-11-29	2011-12-08	0	0	0	1	Negative	Negative	Negative	1	0	0		2							11	2	-9	12	Healthcare-acquired
VA-A-0190	2011850987	A	76	2	M	White	2011-12-10	2011-12-08	2011-12-10	0	0	0	1	Negative	Negative	Negative	1	1	0	GRAM STAIN - RESULTS: NO WBC SEEN	1							2	0	-2	12	Healthcare-acquired
VA-A-0194	2011850991	A	72	2	M	Black/African American	2011-12-11	2011-12-05	2011-12-11	0	0	0	1	Negative	Negative	Negative	1	1	0		2							6	0	-6	12	Healthcare-acquired
VA-A-0201	2011850998	A	76	2	M	White	2011-12-15	2011-12-08	2011-12-10	0	0	0	1	Negative	Negative	Negative	1	0	0		2							7	5	-2	12	Healthcare-acquired
VA-A-0205	2011851002	A	75	2	M	Black/African American	2011-12-16	2011-11-28	2011-12-13	0	0	0	1	Negative	Negative	Negative	1	0	0		2							18	3	-15	12	Healthcare-acquired
VA-A-0217	2011851014	A	83	2	M	White	2011-12-24	2011-12-19	2011-12-24	0	0	0	1	Negative	Negative	Negative	0	1	1		2							5	0	-5	12	Healthcare-acquired
VA-A-0219	2011851016	A	64	1	M	White	2011-12-26	2011-12-20	2011-12-21	0	0	1	1	Negative	Negative	Negative	1	0	0		2	C.DIFFICILE			Positive			6	5	-1	12	Healthcare-acquired
VA-A-0234	2011851031	A	73	2	M	White	2012-01-03	2011-12-12	2012-01-03	0	0	0	1	Negative	Negative	Negative	1	0	0		2							22	0	-22	1	Healthcare-acquired
VA-A-0248	2011851045	A	77	2	M	White	2012-01-11	2011-12-20	2012-01-11	0	0	0	1	Negative	Negative	Negative	1	0	0		2							22	0	-22	1	Healthcare-acquired
VA-A-0250	2011851047	A	65	2	M	Black/African American	2012-01-12	2012-01-10	2012-01-12	0	0	0	1	Negative	Negative	Negative	1	1	0		2							2	0	-2	1	Healthcare-acquired
VA-A-0252	2011851049	A	92	2	M	Unknown/Did not answer	2012-01-13	2012-01-11	2012-01-13	0	0	0	1	Negative	Negative	Negative	1	0	1		2	C.DIFFICILE			Positive			2	0	-2	1	Healthcare-acquired
VA-A-0253	2011851050	A	77	2	M	White	2012-01-14	2012-01-11	2012-01-14	0	0	0	1	Negative	Negative	Negative	1	0	0		2							3	0	-3	1	Healthcare-acquired
VA-A-0258	2011851055	A	77	2	M	White	2012-01-05	2011-11-29	2012-01-04	0	0	0	1	Negative	Negative	Negative	1	0	0		2							37	1	-36	1	Healthcare-acquired
VA-A-0259	2011851056	A	60	1	M	Black/African American	2012-01-18	2012-01-11	2012-01-18	0	0	0	1	Negative	Negative	Negative	1	1	0		2							7	0	-7	1	Healthcare-acquired
VA-A-0270	2011851067	A	65	2	M	Black/African American	2012-01-23	2011-06-05	2012-01-21	0	0	0	1	Negative	Negative	Negative	1	0	0		2							232	2	-230	1	Healthcare-acquired
VA-A-0281	2011851078	A	71	2	M	White	2012-01-26	2012-01-23	2012-01-26	0	0	0	1	Negative	Negative	Negative	1	0	1		2							3	0	-3	1	Healthcare-acquired
VA-A-0283	2011851080	A	65	2	M	White	2012-01-29	2012-01-28	2012-01-29	0	0	0	1	Negative	Negative	Negative	1	0	0		2							1	0	-1	1	Healthcare-acquired
VA-A-0291	2011851088	A	67	2	M	White	2012-02-05	2012-01-24	2012-02-03	0	0	0	1	Negative	Negative	Negative	1	0	0		2	C.DIFFICILE			Positive			12	2	-10	2	Healthcare-acquired
VA-A-0298	2011851095	A	72	2	M	Black/African American	2012-02-06	2012-02-02	2012-02-06	0	0	0	1	Negative	Negative	Negative	1	0	0		2							4	0	-4	2	Healthcare-acquired
VA-A-0304	2011851101	A	64	1	M	Black/African American	2012-02-10	2012-01-30	2012-02-09	0	0	0	1	Negative	Negative	Negative	1	0	0	CRYPTOSPORIDIUM	1	C.DIFFICILE			Positive			11	1	-10	2	Healthcare-acquired
VA-A-0305	2011851102	A	64	1	M	White	2012-02-10	2012-01-26	2012-02-10	0	0	0	1	Negative	Negative	Negative	1	0	0	OCCULT BLOOD	1							15	0	-15	2	Healthcare-acquired
VA-A-0308	2011851105	A	53	1	M	Black/African American	2012-02-10	2011-12-20	2012-02-08	0	0	0	0	Negative	Negative	Negative	1	0	0		2	C.DIFFICILE			Positive			52	2	-50	2	Healthcare-acquired
VA-A-0314	2011851111	A	50	1	M	Black/African American	2012-02-15	2012-02-09	2012-02-15	0	0	0	1	Negative	Negative	Negative	1	0	0		2							6	0	-6	2	Healthcare-acquired
VA-A-0318	2011851115	A	58	1	M	Black/African American	2012-02-19	2012-02-02	2012-02-18	0	0	0	1	Negative	Negative	Negative	1	0	0		2							17	1	-16	2	Healthcare-acquired
VA-A-0321	2011851118	A	72	2	M	Unknown/Did not answer	2012-02-21	2011-12-12	2012-02-21	0	0	0	1	Negative	Negative	Negative	1	0	0		2							71	0	-71	2	Healthcare-acquired
VA-A-0325	2011851122	A	90	2	F	White	2012-02-23	2012-02-18	2012-02-22	0	0	1	1	Negative	Negative	Negative	1	0	0		2							5	1	-4	2	Healthcare-acquired
VA-A-0328	2011851125	A	61	1	M	White	2012-02-25	2012-02-12	2012-02-24	0	0	0	1	Negative	Negative	Negative	1	0	0		2							13	1	-12	2	Healthcare-acquired
VA-A-0333	2011851130	A	86	2	M	White	2012-02-27	2012-02-19	2012-02-27	0	0	0	1	Negative	Negative	Negative	1	0	0		2							8	0	-8	2	Healthcare-acquired
VA-A-0334	2011851131	A	57	1	M	Black/African American	2012-02-27	2012-02-03	2012-02-27	0	0	0	1	Negative	Negative	Negative	1	0	0		2							24	0	-24	2	Healthcare-acquired
VA-A-0337	2011851134	A	75	2	M	Black/African American	2012-02-29	2012-02-24	2012-02-27	0	0	0	1	Negative	Negative	Negative	1	0	0		2	C.DIFFICILE			Positive			5	2	-3	2	Healthcare-acquired
VA-A-0338	2011851135	A	61	1	M	White	2012-03-01	2012-02-12	2012-02-24	0	0	0	1	Negative	Negative	Negative	1	0	0		2							18	6	-12	3	Healthcare-acquired
VA-A-0341	2011851138	A	70	2	M	Black/African American	2012-03-04	2012-02-29	2012-03-01	0	0	0	1	Negative	Negative	Negative	1	0	0		2							4	3	-1	3	Healthcare-acquired
VA-A-0350	2011851147	A	95	2	M	Black/African American	2012-03-08	2012-03-03	2012-03-07	0	0	0	1	Negative	Negative	Negative	1	0	0		2							5	1	-4	3	Healthcare-acquired
VA-A-0351	2011851148	A	54	1	M	Black/African American	2012-03-08	2012-02-29	2012-03-07	0	0	0	1	Negative	Negative	Negative	1	0	0		2							8	1	-7	3	Healthcare-acquired
VA-A-0359	2011851156	A	77	2	M	White	2012-03-12	2011-11-29	2012-03-11	0	0	0	1	Negative	Negative	Negative	1	0	0		2	C.DIFFICILE			Positive			104	1	-103	3	Healthcare-acquired
VA-A-0365	2011851162	A	61	1	M	White	2012-03-15	2012-03-04	2012-03-15	0	0	0	1	Negative	Negative	Negative	1	0	0		2	C.DIFFICILE			Positive			11	0	-11	3	Healthcare-acquired
VA-A-0366	2011851163	A	62	1	M	White	2012-03-14	2012-02-23	2012-03-14	0	0	0	1	Negative	Negative	Negative	1	0	0		2							20	0	-20	3	Healthcare-acquired
VA-A-0371	2011851168	A	86	2	M	White	2012-03-17	2012-03-13	2012-03-15	0	0	0	1	Negative	Negative	Negative	1	0	0		2							4	2	-2	3	Healthcare-acquired
VA-A-0374	2011851171	A	78	2	M	White	2012-03-18	2012-03-15	2012-03-18	0	0	0	1	Negative	Negative	Negative	1	0	0		2							3	0	-3	3	Healthcare-acquired
VA-A-0375	2011851172	A	82	2	M	Black/African American	2012-03-19	2010-07-07	2012-03-14	0	0	0	1	Negative	Negative	Negative	1	0	0		2	C.DIFFICILE			Positive			621	5	-616	3	Healthcare-acquired
VA-A-0383	2011851180	A	85	2	M	Black/African American	2012-03-21	2012-03-08	2012-03-20	0	0	0	1	Negative	Negative	Negative	1	0	0		2	C.DIFFICILE			Positive			13	1	-12	3	Healthcare-acquired
VA-A-0386	2011851183	A	53	1	M	Black/African American	2012-03-22	2011-12-20	2012-03-21	0	0	0	1	Negative	Negative	Negative	1	0	0		2	C.DIFFICILE			Positive			93	1	-92	3	Healthcare-acquired
VA-A-0388	2011851185	A	72	2	M	Black/African American	2012-03-21	2011-12-12	2012-03-21	0	0	0	1	Negative	Negative	Negative	1	0	0		2							100	0	-100	3	Healthcare-acquired
VA-A-0394	2011851191	A	64	1	M	White	2012-03-23	2012-01-05	2012-03-21	0	0	0	1	Negative	Negative	Negative	1	0	0		2							78	2	-76	3	Healthcare-acquired
VA-A-0397	2011851194	A	65	2	M	White	2012-03-25	2012-03-20	2012-03-25	0	0	1	1	Negative	Negative	Negative	1	0	0		2	C.DIFFICILE			Positive			5	0	-5	3	Healthcare-acquired
VA-A-0398	2011851195	A	65	2	M	Black/African American	2012-03-25	2012-03-19	2012-03-20	0	0	0	1	Negative	Negative	Negative	1	0	1		2	C.DIFFICILE			Positive			6	5	-1	3	Healthcare-acquired
VA-A-0403	2011851200	A	82	2	M	Black/African American	2012-03-29	2012-03-26	2012-03-28	0	0	0	1	Negative	Negative	Negative	1	0	0		2							3	1	-2	3	Healthcare-acquired
VA-A-0405	2011851202	A	85	2	M	White	2012-03-29	2012-03-16	2012-03-25	0	0	0	1	Negative	Negative	Negative	1	0	0		2							13	4	-9	3	Healthcare-acquired
VA-A-0412	2011851209	A	64	1	M	White	2012-04-04	2012-01-19	2012-04-03	0	0	0	1	Negative	Negative	Negative	1	0	0		2							76	1	-75	4	Healthcare-acquired
VA-A-0426	2011851223	A	87	2	M	Black/African American	2012-04-09	2012-03-26	2012-04-04	0	0	0	1	Negative	Negative	Negative	1	0	0		2							14	5	-9	4	Healthcare-acquired
VA-A-0437	2011851234	A	55	1	M	Black/African American	2012-04-17	2011-12-22	2012-04-17	0	0	0	1	Negative	Negative	Negative	1	0	0		2							117	0	-117	4	Healthcare-acquired
VA-A-0440	2011851237	A	58	1	M	White	2012-04-19	2012-04-16	2012-04-19	0	0	0	1	Negative	Negative	Negative	1	0	0		2							3	0	-3	4	Healthcare-acquired
VA-A-0445	2011851242	A	75	2	M	White	2012-04-22	2012-04-18	2012-04-21	0	0	0	1	Negative	Negative	Negative	1	0	0		2							4	1	-3	4	Healthcare-acquired
VA-A-0457	2011851254	A	78	2	M	White	2012-04-26	2012-04-17	2012-04-26	0	0	0	0	Negative	Negative	Negative	1	0	0		2							9	0	-9	4	Healthcare-acquired
VA-A-0469	2011851266	A	70	2	M	White	2012-05-02	2012-04-27	2012-05-01	0	0	0	1	Negative	Negative	Negative	0	0	0	OCCULT BLOOD	1							5	1	-4	5	Healthcare-acquired
VA-A-0475	2011851272	A	58	1	F	White	2012-05-06	2012-04-23	2012-05-05	0	0	0	1	Negative	Negative	Negative	1	0	0		2							13	1	-12	5	Healthcare-acquired
VA-A-0477	2011851274	A	72	2	F	Black/African American	2012-05-09	2010-09-20	2012-05-08	0	0	0	0	Negative	Negative	Negative	1	0	0		2							597	1	-596	5	Healthcare-acquired
VA-A-0478	2011851275	A	76	2	M	Black/African American	2012-05-10	2012-04-18	2012-05-10	0	0	0	1	Negative	Negative	Negative	1	0	1		2							22	0	-22	5	Healthcare-acquired
VA-A-0486	2011851283	A	78	2	M	White	2012-05-13	2011-11-29	2012-05-12	0	0	0	1	Positive	Negative	Positive	1	0	0		2	C.DIFFICILE			Positive	1		166	1	-165	5	Healthcare-acquired
VA-A-0489	2011851286	A	74	2	M	White	2012-05-14	1987-05-19	2012-05-11	0	0	1	1	Positive	Negative	Positive	1	0	0		2							9127	3	-9124	5	Healthcare-acquired
VA-A-0492	2011851289	A	71	2	M	White	2012-05-14	2012-05-09	2012-05-11	0	0	0	1	Negative	Negative	Negative	1	0	0		2							5	3	-2	5	Healthcare-acquired
VA-A-0497	2011851294	A	77	2	M	White	2012-05-16	2012-02-25	2012-05-12	0	0	0	1	Negative	Negative	Negative	1	0	0		2	C.DIFFICILE			Positive			81	4	-77	5	Healthcare-acquired
VA-A-0504	2011851301	A	75	2	M	Black/African American	2012-05-19	2012-04-19	2012-05-19	0	0	1	0	Negative	Negative	Negative	1	0	0		2							30	0	-30	5	Healthcare-acquired
VA-A-0506	2011851303	A	71	2	M	White	2012-05-20	2008-03-11	2012-05-20	0	0	0	1	Negative	Negative	Negative	1	0	0	CULTURE AND SUSCEPTIBILITY ON PERIRECTAL SWAB	1	GRAM POSITIVE COCCI FOR PERIRECTAL SWAB CULTURE						1531	0	-1531	5	Healthcare-acquired
VA-A-0509	2011851306	A	77	2	M	White	2012-05-22	2012-05-18	2012-05-21	0	0	0	1	Negative	Negative	Negative	1	0	1	GRAM STAIN	1	C.DIFFICILE			Positive			4	1	-3	5	Healthcare-acquired
VA-A-0513	2011851310	A	88	2	M	White	2012-05-26	2012-05-25	2012-05-26	0	0	0	1	Negative	Negative	Negative	1	1	0		2							1	0	-1	5	Healthcare-acquired
VA-A-0514	2011851311	A	78	2	M	White	2012-05-26	2012-05-25	2012-05-26	0	0	0	1	Negative	Negative	Negative	1	0	0		2	C. DIFFICILE			Positive			1	0	-1	5	Healthcare-acquired
VA-A-0515	2011851312	A	54	1	M	Black/African American	2012-05-28	2011-12-20	2012-05-28	0	0	0	1	Negative	Negative	Negative	1	0	1		2	C. DIFFICILE			Positive			160	0	-160	5	Healthcare-acquired
VA-A-0519	2011851316	A	75	2	M	Black/African American	2012-05-30	2011-04-19	2012-05-30	0	0	1	1	Negative	Negative	Negative	1	0	0		2	C. DIFFICILE			Positive			407	0	-407	5	Healthcare-acquired
VA-A-0533	2011851330	A	53	1	M	Black/African American	2012-06-08	2012-04-10	2012-06-08	0	0	0	1	Negative	Negative	Negative	1	0	0		2							59	0	-59	6	Healthcare-acquired
VA-A-0534	2011851331	A	49	1	M	Black/African American	2012-06-08	2012-02-07	2012-06-08	0	0	0	1	Negative	Negative	Negative	1	0	0		2							122	0	-122	6	Healthcare-acquired
VA-A-0540	2011851337	A	64	1	F	White	2012-06-09	2012-05-24	2012-06-09	0	0	0	1	Negative	Negative	Negative	1	0	0		2							16	0	-16	6	Healthcare-acquired
VA-A-0541	2011851338	A	74	2	M	White	2012-06-11	2012-06-04	2012-06-09	0	0	0	1	Negative	Negative	Negative	1	0	0		2	C. DIFFICILE			Positive			7	2	-5	6	Healthcare-acquired
VA-A-0544	2011851341	A	66	2	M	White	2012-06-13	2012-06-12	2012-06-13	0	0	0	1	Negative	Negative	Negative	1	0	0		2							1	0	-1	6	Healthcare-acquired
VA-A-0550	2011851347	A	82	2	M	Black/African American	2012-06-14	2012-06-09	2012-06-14	0	1	0	1	Negative	Negative	Negative	1	0	0		2							5	0	-5	6	Healthcare-acquired
VA-A-0555	2011851352	A	62	1	M	Black/African American	2012-06-20	2008-03-13	2012-06-18	0	0	0	1	Negative	Negative	Negative	1	0	0		2							1560	2	-1558	6	Healthcare-acquired
VA-A-0566	2011851363	A	76	2	M	Black/African American	2012-06-28	2012-06-05	2012-06-28	0	0	0	1	Negative	Negative	Negative	1	0	0		2	C. DIFFICILE			Positive			23	0	-23	6	Healthcare-acquired
VA-A-0570	2011851367	A	86	2	M	Black/African American	2012-07-02	2012-06-29	2012-06-30	0	0	0	1	Negative	Negative	Negative	1	0	0		2	C. DIFFICILE			Positive			3	2	-1	7	Healthcare-acquired
VA-A-0571	2011851368	A	82	2	M	Black/African American	2012-07-02	2012-07-01	2012-07-02	0	0	0	1	Negative	Negative	Negative	1	1	0		2							1	0	-1	7	Healthcare-acquired
VA-A-0572	2011851369	A	70	2	M	Black/African American	2012-07-04	2012-06-26	2012-07-04	0	0	0	1	Negative	Negative	Negative	1	0	0		2							8	0	-8	7	Healthcare-acquired
VA-A-0574	2011851371	A	75	2	M	Black/African American	2012-07-07	2012-06-25	2012-07-04	0	0	0	1	Negative	Negative	Negative	1	0	0		2							12	3	-9	7	Healthcare-acquired
VA-A-0578	2011851375	A	80	2	M	Black/African American	2012-07-16	2012-07-07	2012-07-15	0	0	0	1	Negative	Negative	Negative	1	0	0		2							9	1	-8	7	Healthcare-acquired
VA-A-0582	2011851379	A	71	2	M	White	2012-07-20	2012-07-16	2012-07-18	0	0	0	1	Negative	Negative	Negative	0	1	0		2							4	2	-2	7	Healthcare-acquired
VA-A-0585	2011851382	A	65	2	M	White	2012-07-22	2012-07-16	2012-07-21	0	0	0	1	Negative	Negative	Negative	1	1	0		2							6	1	-5	7	Healthcare-acquired
VA-A-0587	2011851384	A	64	1	M	Black/African American	2012-07-22	2012-07-19	2012-07-21	0	0	0	1	Negative	Negative	Negative	0	0	1	GRAM STAIN	1	RARE WBC'S						3	1	-2	7	Healthcare-acquired
VA-A-0590	2011851387	A	79	2	M	Black/African American	2012-07-26	2012-07-13	2012-07-21	0	0	0	1	Negative	Negative	Negative	1	0	0		2							13	5	-8	7	Healthcare-acquired
VA-A-0598	2011851395	A	73	2	M	Black/African American	2012-08-04	2012-07-27	2012-08-03	0	0	0	1	Negative	Negative	Negative	1	0	0		2	C. DIFFICILE			Positive			8	1	-7	8	Healthcare-acquired
VA-A-0609	2011851406	A	85	2	M	Black/African American	2012-08-17	2012-08-12	2012-08-17	0	0	0	1	Negative	Negative	Negative	1	0	0		2							5	0	-5	8	Healthcare-acquired
VA-A-0612	2011851409	A	74	2	M	White	2012-08-21	2012-08-16	2012-08-19	0	0	0	1	Negative	Negative	Negative	1	0	0		2							5	2	-3	8	Healthcare-acquired
VA-A-0617	2011851414	A	54	1	M	Black/African American	2012-08-22	2011-12-20	2012-08-20	0	0	1	1	Negative	Negative	Negative	1	0	0		2							246	2	-244	8	Healthcare-acquired
VA-A-0618	2011851415	A	92	2	M	White	2012-08-22	2012-07-28	2012-08-19	0	0	0	1	Negative	Negative	Negative	1	0	0		2							25	3	-22	8	Healthcare-acquired
VA-A-0624	2011851421	A	84	2	M	White	2012-08-29	2012-08-22	2012-08-27	0	0	0	1	Negative	Negative	Negative	1	0	0		2							7	2	-5	8	Healthcare-acquired
VA-A-0625	2011851422	A	67	2	M	White	2012-08-28	2012-08-15	2012-08-27	0	0	0	1	Negative	Negative	Negative	1	1	1		2							13	1	-12	8	Healthcare-acquired
VA-A-0626	2011851423	A	75	2	M	Black/African American	2012-08-29	2012-06-07	2012-08-29	0	0	0	1	Negative	Negative	Negative	1	0	0		2	C. DIFFICILE			Positive			83	0	-83	8	Healthcare-acquired
VA-A-0627	2011851424	A	79	2	M	Black/African American	2012-08-30	2012-03-17	2012-08-27	0	0	0	1	Negative	Negative	Negative	1	0	0		2	C. DIFFICILE			Positive			166	3	-163	8	Healthcare-acquired
VA-A-0632	2011851429	A	67	2	M	White	2012-09-02	2012-08-10	2012-09-01	0	0	0	1	Negative	Negative	Negative	1	0	0		2							23	1	-22	9	Healthcare-acquired
VA-A-0633	2011851430	A	69	2	M	Black/African American	2012-09-01	2012-08-19	2012-08-31	0	0	0	1	Negative	Negative	Negative	1	1	0		2							13	1	-12	9	Healthcare-acquired
VA-A-0641	2011851438	A	79	2	M	White	2012-09-08	2012-07-25	2012-09-08	0	0	0	1	Negative	Negative	Negative	1	0	0		2							45	0	-45	9	Healthcare-acquired
VA-A-0643	2011851440	A	72	2	M	White	2012-09-11	2012-09-07	2012-09-10	0	0	0	1	Negative	Negative	Negative	1	0	0		2	C. DIFFICILE			Positive			4	1	-3	9	Healthcare-acquired
VA-A-0653	2011851450	A	78	2	M	White	2012-09-14	2012-09-10	2012-09-12	0	0	0	1	Negative	Negative	Negative	1	1	0	GRAM STAIN	1							4	2	-2	9	Healthcare-acquired
VA-A-0655	2011851452	A	63	1	M	Black/African American	2012-09-15	2012-09-06	2012-09-15	0	0	0	1	Negative	Negative	Negative	1	1	1	GRAM STAIN	1	RARE WBC'S						9	0	-9	9	Healthcare-acquired
VA-A-0670	2011851467	A	64	1	M	Black/African American	2012-09-27	2012-09-13	2012-09-27	0	0	0	1	Negative	Negative	Negative	1	0	0		2							14	0	-14	9	Healthcare-acquired
VA-A-0671	2011851468	A	85	2	M	Black/African American	2012-09-28	2012-09-27	2012-09-28	0	0	0	1	Negative	Negative	Negative	1	0	0		2							1	0	-1	9	Healthcare-acquired
VA-A-0673	2011851470	A	64	1	F	White	2012-09-30	2012-09-26	2012-09-29	0	0	0	1	Negative	Negative	Negative	1	1	0	GRAM STAIN	1							4	1	-3	9	Healthcare-acquired
VA-A-0674	2011851471	A	70	2	M	White	2012-09-30	2012-09-24	2012-09-28	0	0	0	1	Negative	Negative	Negative	1	1	0	GRAM STAIN	1							6	2	-4	9	Healthcare-acquired
VA-A-0681	2011851478	A	71	2	M	White	2012-10-08	2008-03-11	2012-10-05	0	0	0	1	Negative	Negative	Negative	1	0	0		2							1672	3	-1669	10	Healthcare-acquired
VA-A-0683	2011851480	A	90	2	M	Black/African American	2012-10-09	2012-10-01	2012-10-09	0	0	0	1	Negative	Negative	Negative	1	0	0		2							8	0	-8	10	Healthcare-acquired
VA-A-0687	2011851484	A	53	1	M	White	2012-10-10	2012-09-25	2012-10-08	0	0	0	1	Negative	Negative	Negative	1	0	0	OCCULT BLOOD	1							15	2	-13	10	Healthcare-acquired
VA-A-0689	2011851486	A	85	2	M	Black/African American	2012-10-12	2012-10-06	2012-10-09	0	0	0	1	Negative	Negative	Negative	1	0	0		2	C. DIFFICLE			Positive			6	3	-3	10	Healthcare-acquired
VA-A-0690	2011851487	A	72	2	M	Black/African American	2012-10-12	2012-08-09	2012-10-12	0	0	0	1	Negative	Negative	Negative	1	0	0		2	C. DIFFICLE			Positive			64	0	-64	10	Healthcare-acquired
VA-A-0692	2011851489	A	90	2	M	Black/African American	2012-10-13	2012-10-01	2012-10-09	0	0	0	1	Negative	Negative	Negative	1	0	0		2							12	4	-8	10	Healthcare-acquired
VA-A-0693	2011851490	A	79	2	M	Black/African American	2012-10-13	2012-10-11	2012-10-13	0	0	0	1	Negative	Negative	Negative	1	0	0		2	C. DIFFICLE			Positive			2	0	-2	10	Healthcare-acquired
VA-A-0700	2011851497	A	79	2	M	White	2012-10-17	2012-10-04	2012-10-15	0	0	0	1	Negative	Negative	Negative	1	1	1		2							13	2	-11	10	Healthcare-acquired
VA-A-0714	2011851511	A	62	1	M	White	2012-10-29	2012-10-16	2012-10-26	0	0	0	1	Negative	Negative	Negative	1	1	0	GRAM STAIN	1							13	3	-10	10	Healthcare-acquired
VA-A-0715	2011851512	A	79	2	F	Black/African American	2012-10-30	2012-10-26	2012-10-29	0	0	0	1	Negative	Negative	Negative	1	0	0		2	C. DIFFICILE			Positive			4	1	-3	10	Healthcare-acquired
VA-A-0716	2011851513	A	60	1	M	Black/African American	2012-10-30	2012-09-29	2012-10-29	0	0	0	1	Negative	Negative	Negative	1	0	0		2							31	1	-30	10	Healthcare-acquired
VA-C-0006	2011848803	C	58	1	M	Black/African American	2011-11-01	2011-10-06	2011-11-01	0	0	1	0	Negative	Negative	Negative	1	0	1		2							26	0	-26	11	Healthcare-acquired
VA-C-0008	2011848805	C	58	1	M	Black/African American	2011-11-02	2011-10-06	2011-11-01	0	0	1	0	Negative	Negative	Negative	1	0	1		2							27	1	-26	11	Healthcare-acquired
VA-C-0017	2011848814	C	54	1	M	Hispanic	2011-11-05	2011-11-02	2011-11-03	0	0	0	1	Negative	Negative	Negative	1	0	0		2							3	2	-1	11	Healthcare-acquired
VA-C-0027	2011848824	C	62	1	M	White	2011-11-07	2011-11-01	2011-11-06	0	0	0	1	Negative	Negative	Negative	1	0	0		2							6	1	-5	11	Healthcare-acquired
VA-C-0028	2011848825	C	69	2	M	Hispanic	2011-11-07	2011-11-03	2011-11-06	0	0	0	1	Negative	Negative	Negative	1	0	0		2							4	1	-3	11	Healthcare-acquired
VA-C-0036	2011848833	C	84	2	M	Black/African American	2011-11-09	2011-09-29	2011-11-09	0	0	0	1	Negative	Negative	Negative	1	0	0		2							41	0	-41	11	Healthcare-acquired
VA-C-0043	2011848840	C	78	2	M	White	2011-11-10	2011-08-22	2011-11-09	0	0	0	1	Negative	Negative	Negative	1	0	1		2							80	1	-79	11	Healthcare-acquired
VA-C-0045	2011848842	C	70	2	M	Hispanic	2011-11-10	2011-10-24	2011-11-08	0	0	0	1	Negative	Negative	Negative	1	0	0		2							17	2	-15	11	Healthcare-acquired
VA-C-0049	2011848846	C	65	2	M	White	2011-11-12	2011-11-08	2011-11-11	0	0	1	1	Negative	Negative	Negative	1	0	0		2							4	1	-3	11	Healthcare-acquired
VA-C-0050	2011848847	C	62	1	M	White	2011-11-12	2011-11-01	2011-11-07	0	0	0	1	Negative	Negative	Negative	1	0	0		2							11	5	-6	11	Healthcare-acquired
VA-C-0052	2011848849	C	83	2	M	American Indian/Alaskan Native	2011-11-12	2011-11-02	2011-11-11	0	0	0	1	Negative	Negative	Negative	1	0	0		2							10	1	-9	11	Healthcare-acquired
VA-C-0053	2011848850	C	65	2	M	Hispanic	2011-11-12	2011-10-29	2011-11-11	0	0	0	1	Negative	Negative	Negative	1	0	0		2							14	1	-13	11	Healthcare-acquired
VA-C-0055	2011848852	C	64	1	M	White	2011-11-13	2011-11-02	2011-11-10	0	0	0	1	Negative	Negative	Negative	1	0	0		2							11	3	-8	11	Healthcare-acquired
VA-C-0058	2011848855	C	49	1	M	White	2011-11-14	2011-07-30	2011-11-14	0	0	0	1	Negative	Negative	Negative	1	0	0		2							107	0	-107	11	Healthcare-acquired
VA-C-0071	2011848868	C	61	1	M	White	2011-11-17	2011-11-09	2011-11-16	0	0	0	1	Negative	Negative	Negative	1	0	1		2							8	1	-7	11	Healthcare-acquired
VA-C-0072	2011848869	C	65	2	M	Black/African American	2011-11-17	2011-11-03	2011-11-17	0	0	0	1	Negative	Negative	Negative	1	0	0		2							14	0	-14	11	Healthcare-acquired
VA-C-0079	2011848876	C	85	2	M	White	2011-11-18	2011-11-12	2011-11-17	0	0	0	1	Negative	Negative	Negative	1	0	0		2							6	1	-5	11	Healthcare-acquired
VA-C-0094	2011848891	C	62	1	M	Black/African American	2011-11-23	2011-11-17	2011-11-22	0	0	1	1	Negative	Positive	Positive	1	0	1		2							6	1	-5	11	Healthcare-acquired
VA-C-0101	2011848898	C	64	1	M	Black/African American	2011-11-25	2011-11-08	2011-11-21	0	0	0	1	Negative	Negative	Negative	1	0	0		2							17	4	-13	11	Healthcare-acquired
VA-C-0109	2011848906	C	52	1	M	White	2011-11-28	2011-11-03	2011-11-22	0	0	0	1	Negative	Negative	Negative	1	0	0		2							25	6	-19	11	Healthcare-acquired
VA-C-0111	2011848908	C	80	2	M	Black/African American	2011-11-29	2011-11-26	2011-11-28	0	0	0	1	Negative	Negative	Negative	1	1	1		2							3	1	-2	11	Healthcare-acquired
VA-C-0114	2011848911	C	64	1	M	White	2011-11-29	2011-08-27	2011-11-28	0	0	0	1	Negative	Negative	Negative	1	0	0		2	C. DIFFICILE			Positive			94	1	-93	11	Healthcare-acquired
VA-C-0117	2011848914	C	89	2	M	Black/African American	2011-11-30	2011-07-08	2011-11-29	0	0	0	1	Negative	Negative	Negative	1	0	0		2	C. DIFFICILE			Positive			145	1	-144	11	Healthcare-acquired
VA-C-0124	2011848921	C	78	2	M	Black/African American	2011-12-01	2011-11-30	2011-12-01	0	0	0	1	Negative	Negative	Negative	1	0	1	FECAL FAT	1							1	0	-1	12	Healthcare-acquired
VA-C-0128	2011848925	C	36	1	M	Asian/Pacific Islander	2011-12-02	2011-10-13	2011-11-26	0	0	0	1	Negative	Negative	Negative	1	0	0		2							50	6	-44	12	Healthcare-acquired
VA-C-0131	2011848928	C	55	1	M	American Indian/Alaskan Native	2011-12-02	2011-11-22	2011-11-28	0	0	0	1	Negative	Negative	Negative	1	0	0		2							10	4	-6	12	Healthcare-acquired
VA-C-0137	2011848934	C	58	1	M	Black/African American	2011-12-04	2011-10-07	2011-12-02	0	0	0	1	Negative	Negative	Negative	1	0	0		2							58	2	-56	12	Healthcare-acquired
VA-C-0138	2011848935	C	51	1	M	White	2011-12-04	2011-11-30	2011-12-01	0	0	0	1	Negative	Negative	Negative	1	0	0		2	C. DIFFICILE			Positive			4	3	-1	12	Healthcare-acquired
VA-C-0139	2011848936	C	64	1	M	White	2011-12-04	2011-11-30	2011-12-03	0	0	0	1	Negative	Negative	Negative	1	0	0		2							4	1	-3	12	Healthcare-acquired
VA-C-0142	2011848939	C	65	2	M	White	2011-12-13	2011-12-06	2011-12-09	0	0	0	1	Negative	Negative	Negative	1	0	1		2							7	4	-3	12	Healthcare-acquired
VA-C-0145	2011848942	C	63	1	M	Black/African American	2011-12-02	2011-04-28	2011-12-02	0	0	0	1	Negative	Negative	Negative	1	0	0		2	C. DIFFICILE			Positive			218	0	-218	12	Healthcare-acquired
VA-C-0147	2011848944	C	63	1	M	White	2011-12-05	2011-11-30	2011-12-05	0	0	1	1	Negative	Negative	Negative	1	0	0		2							5	0	-5	12	Healthcare-acquired
VA-C-0159	2011848956	C	63	1	M	Black/African American	2011-12-12	2011-12-02	2011-12-12	0	0	0	1	Negative	Negative	Negative	1	0	0		2							10	0	-10	12	Healthcare-acquired
VA-C-0163	2011848960	C	69	2	M	White	2011-12-08	2011-11-16	2011-12-07	0	0	0	1	Negative	Negative	Negative	1	0	0		2							22	1	-21	12	Healthcare-acquired
VA-C-0166	2011848963	C	62	1	M	White	2011-12-11	2011-11-08	2011-12-07	0	0	0	1	Negative	Negative	Negative	1	0	0		2							33	4	-29	12	Healthcare-acquired
VA-C-0172	2011848969	C	85	2	M	White	2011-12-15	2011-12-01	2011-12-10	0	0	0	1	Negative	Negative	Negative	1	0	0		2							14	5	-9	12	Healthcare-acquired
VA-C-0173	2011848970	C	62	1	M	White	2011-12-11	2011-12-02	2011-12-11	0	0	0	1	Negative	Negative	Negative	1	0	1		2							9	0	-9	12	Healthcare-acquired
VA-C-0174	2011848971	C	52	1	M	American Indian/Alaskan Native	2011-12-11	2011-12-08	2011-12-10	0	0	0	1	Negative	Negative	Negative	1	1	1		2							3	1	-2	12	Healthcare-acquired
VA-C-0183	2011848980	C	63	1	M	Black/African American	2011-12-16	2011-12-08	2011-12-14	0	0	0	1	Negative	Negative	Negative	1	0	0		2							8	2	-6	12	Healthcare-acquired
VA-C-0187	2011848984	C	76	2	M	Hispanic	2011-12-17	2011-12-09	2011-12-15	0	0	0	1	Negative	Negative	Negative	1	0	0		2							8	2	-6	12	Healthcare-acquired
VA-C-0188	2011848985	C	60	1	M	White	2011-12-17	2011-12-15	2011-12-17	0	0	0	1	Negative	Negative	Negative	1	0	0		2							2	0	-2	12	Healthcare-acquired
VA-C-0189	2011848986	C	54	1	M	Hispanic	2011-12-17	2011-11-25	2011-12-17	0	0	0	1	Negative	Negative	Negative	1	0	0		2							22	0	-22	12	Healthcare-acquired
VA-C-0190	2011848987	C	81	2	M	Black/African American	2011-12-17	2011-11-30	2011-12-17	0	0	0	1	Negative	Negative	Negative	1	0	0		2							17	0	-17	12	Healthcare-acquired
VA-C-0213	2011849010	C	23	1	M	White	2011-12-26	2011-12-24	2011-12-26	0	0	0	1	Negative	Negative	Negative	1	0	0		2							2	0	-2	12	Healthcare-acquired
VA-C-0216	2011849013	C	36	1	M	White	2011-12-27	2011-12-10	2011-12-26	0	0	1	1	Negative	Positive	Positive	1	0	1		2							17	1	-16	12	Healthcare-acquired
VA-C-0219	2011849016	C	43	1	M	White	2011-12-27	2011-12-26	2011-12-27	0	0	0	1	Negative	Negative	Negative	1	1	1		2							1	0	-1	12	Healthcare-acquired
VA-C-0220	2011849017	C	64	1	M	Black/African American	2011-12-28	2011-12-23	2011-12-27	0	0	0	1	Negative	Negative	Negative	1	0	0		2							5	1	-4	12	Healthcare-acquired
VA-C-0222	2011849019	C	62	1	M	Black/African American	2011-12-28	2011-12-22	2011-12-24	0	0	0	1	Negative	Negative	Negative	1	0	1		2	YEAST						6	4	-2	12	Healthcare-acquired
VA-C-0224	2011849021	C	72	2	M	White	2011-12-29	2011-12-23	2011-12-28	0	0	0	1	Negative	Negative	Negative	1	0	0		2							6	1	-5	12	Healthcare-acquired
VA-C-0226	2011849023	C	75	2	M	White	2011-12-29	2011-12-28	2011-12-29	0	0	0	1	Negative	Negative	Negative	1	0	0		2	C. DIFFICILE			Positive			1	0	-1	12	Healthcare-acquired
VA-C-0228	2011849025	C	70	2	M	Black/African American	2011-12-30	2011-12-27	2011-12-29	0	0	0	1	Negative	Negative	Negative	1	0	0		2							3	1	-2	12	Healthcare-acquired
VA-C-0233	2011849030	C	54	1	M	White	2011-12-31	2011-12-28	2011-12-31	0	0	0	1	Negative	Negative	Negative	1	0	0		2							3	0	-3	12	Healthcare-acquired
VA-C-0236	2011849033	C	53	1	M	White	2012-01-01	2011-12-27	2012-01-01	0	0	0	1	Negative	Negative	Negative	1	0	0		2							5	0	-5	1	Healthcare-acquired
VA-C-0245	2011849042	C	81	2	M	White	2012-01-04	2011-12-27	2012-01-01	0	0	0	1	Negative	Negative	Negative	1	0	0		2							8	3	-5	1	Healthcare-acquired
VA-C-0253	2011849050	C	66	2	M	White	2012-01-05	2011-12-20	2012-01-03	0	0	0	1	Negative	Negative	Negative	1	0	1		2							16	2	-14	1	Healthcare-acquired
VA-C-0259	2011849056	C	70	2	M	Black/African American	2012-01-07	2011-12-29	2012-01-06	0	0	0	1	Negative	Negative	Negative	1	0	0		2							9	1	-8	1	Healthcare-acquired
VA-C-0261	2011849058	C	84	2	M	Black/African American	2012-01-08	2012-01-04	2012-01-07	0	0	0	1	Negative	Negative	Negative	1	0	0		2							4	1	-3	1	Healthcare-acquired
VA-C-0262	2011849059	C	63	1	M	White	2012-01-08	2012-01-04	2012-01-08	0	0	1	0	Negative	Negative	Negative	0	0	0		2							4	0	-4	1	Healthcare-acquired
VA-C-0263	2011849060	C	62	1	M	White	2012-01-08	2011-09-30	2012-01-07	0	0	0	1	Negative	Negative	Negative	1	0	0		2	C. DIFFICILE			Positive			100	1	-99	1	Healthcare-acquired
VA-C-0265	2011849062	C	73	2	F	White	2012-01-09	2011-12-30	2012-01-08	0	0	0	1	Negative	Negative	Negative	1	0	0		2							10	1	-9	1	Healthcare-acquired
VA-C-0272	2011849069	C	62	1	M	White	2012-01-11	2011-12-06	2012-01-08	0	0	0	1	Negative	Negative	Negative	1	0	0		2							36	3	-33	1	Healthcare-acquired
VA-C-0275	2011849072	C	58	1	M	White	2012-01-12	2012-01-03	2012-01-12	0	0	0	1	Negative	Negative	Negative	1	0	0		2							9	0	-9	1	Healthcare-acquired
VA-C-0276	2011849073	C	69	2	M	Black/African American	2012-01-12	2011-12-30	2012-01-12	0	0	0	1	Negative	Negative	Negative	1	0	0		2							13	0	-13	1	Healthcare-acquired
VA-C-0279	2011849076	C	67	2	M	White	2012-01-12	2011-12-26	2012-01-12	0	0	0	1	Negative	Negative	Negative	1	0	0		2	C. DIFFICILE			Positive			17	0	-17	1	Healthcare-acquired
VA-C-0282	2011849079	C	60	1	M	White	2012-01-14	2012-01-04	2012-01-13	0	0	0	1	Negative	Negative	Negative	1	0	1		2	C. DIFFICILE			Positive			10	1	-9	1	Healthcare-acquired
VA-C-0287	2011849084	C	52	1	M	Hispanic	2012-01-15	2011-09-08	2012-01-15	0	0	0	1	Negative	Negative	Negative	1	0	0		2							129	0	-129	1	Healthcare-acquired
VA-C-0288	2011849085	C	52	1	M	White	2012-01-16	2012-01-13	2012-01-15	0	0	0	1	Negative	Negative	Negative	1	0	0		2							3	1	-2	1	Healthcare-acquired
VA-C-0289	2011849086	C	80	2	M	White	2012-01-16	2012-01-11	2012-01-16	0	0	0	1	Negative	Negative	Negative	1	1	1		2							5	0	-5	1	Healthcare-acquired
VA-C-0295	2011849092	C	68	2	M	White	2012-01-18	2012-01-12	2012-01-18	0	0	0	1	Negative	Negative	Negative	1	0	0		2							6	0	-6	1	Healthcare-acquired
VA-C-0297	2011849094	C	62	1	M	White	2012-01-20	2012-01-01	2012-01-17	0	0	0	1	Negative	Negative	Negative	1	0	0		2							19	3	-16	1	Healthcare-acquired
VA-C-0299	2011849096	C	62	1	M	Hispanic	2012-01-22	2012-01-14	2012-01-22	0	0	0	1	Negative	Negative	Negative	1	0	0		2							8	0	-8	1	Healthcare-acquired
VA-C-0300	2011849097	C	83	2	M	Black/African American	2012-01-20	2012-01-17	2012-01-20	0	0	0	1	Negative	Negative	Negative	1	0	0		2							3	0	-3	1	Healthcare-acquired
VA-C-0302	2011849099	C	63	1	M	White	2012-01-22	2012-01-20	2012-01-22	0	0	0	1	Negative	Negative	Negative	1	0	1		2							2	0	-2	1	Healthcare-acquired
VA-C-0307	2011849104	C	64	1	M	White	2012-01-24	2012-01-12	2012-01-23	0	0	0	1	Negative	Negative	Negative	1	0	0		2							12	1	-11	1	Healthcare-acquired
VA-C-0311	2011849108	C	50	1	F	White	2012-01-24	2012-01-21	2012-01-23	0	0	1	1	Negative	Negative	Negative	1	0	1		2							3	1	-2	1	Healthcare-acquired
VA-C-0313	2011849110	C	63	1	M	Black/African American	2012-01-25	2012-01-20	2012-01-22	0	0	0	1	Negative	Negative	Negative	1	0	0		2	C. DIFFICILE			Positive			5	3	-2	1	Healthcare-acquired
VA-C-0315	2011849112	C	78	2	M	White	2012-01-26	2012-01-19	2012-01-26	0	0	0	1	Negative	Negative	Negative	1	0	0		2							7	0	-7	1	Healthcare-acquired
VA-C-0322	2011849119	C	73	2	M	Black/African American	2012-01-28	2012-01-03	2012-01-28	0	0	0	1	Negative	Negative	Negative	1	0	0		2	C. DIFFICILE			Positive			25	0	-25	1	Healthcare-acquired
VA-C-0326	2011849123	C	66	2	M	White	2012-01-31	2012-01-25	2012-01-31	0	0	0	1	Negative	Negative	Negative	1	0	0		2	C. DIFFICILE			Positive			6	0	-6	1	Healthcare-acquired
VA-C-0328	2011849125	C	77	2	M	Black/African American	2012-01-31	2012-01-13	2012-01-30	0	0	0	1	Negative	Negative	Negative	1	0	0		2							18	1	-17	1	Healthcare-acquired
VA-C-0336	2011849133	C	74	2	M	White	2012-02-02	2012-01-31	2012-02-02	0	0	0	1	Negative	Negative	Negative	1	0	0		2							2	0	-2	2	Healthcare-acquired
VA-C-0337	2011849134	C	76	2	M	White	2012-02-02	2012-01-25	2012-01-30	0	0	0	1	Negative	Negative	Negative	1	0	0		2							8	3	-5	2	Healthcare-acquired
VA-C-0342	2011849139	C	82	2	M	Black/African American	2012-02-04	2012-01-26	2012-02-04	0	0	0	1	Negative	Negative	Negative	1	0	0		2							9	0	-9	2	Healthcare-acquired
VA-C-0345	2011849142	C	70	2	M	White	2012-02-05	2012-02-03	2012-02-05	0	0	0	1	Negative	Negative	Negative	1	0	0		2							2	0	-2	2	Healthcare-acquired
VA-C-0347	2011849144	C	73	2	M	White	2012-02-07	2012-01-22	2012-02-04	0	0	1	1	Negative	Negative	Negative	1	0	0		2							16	3	-13	2	Healthcare-acquired
VA-C-0348	2011849145	C	67	2	M	White	2012-02-07	2012-01-18	2012-02-07	0	0	0	1	Negative	Negative	Negative	1	0	0		2							20	0	-20	2	Healthcare-acquired
VA-C-0364	2011849161	C	65	2	M	White	2012-02-10	2012-01-11	2012-02-08	0	0	0	1	Negative	Negative	Negative	1	0	0		2							30	2	-28	2	Healthcare-acquired
VA-C-0367	2011849164	C	81	2	M	Black/African American	2012-02-11	2012-02-08	2012-02-11	0	0	0	1	Negative	Negative	Negative	1	0	0		2							3	0	-3	2	Healthcare-acquired
VA-C-0370	2011849167	C	66	2	M	White	2012-02-11	2012-02-06	2012-02-09	0	0	0	1	Negative	Negative	Negative	1	0	0		2							5	2	-3	2	Healthcare-acquired
VA-C-0372	2011849169	C	65	2	M	Black/African American	2012-02-12	2012-02-07	2012-02-10	0	0	0	1	Negative	Negative	Negative	1	0	1		2							5	2	-3	2	Healthcare-acquired
VA-C-0373	2011849170	C	77	2	M	White	2012-02-13	2012-01-20	2012-02-13	0	0	0	1	Negative	Negative	Negative	1	0	0		2							24	0	-24	2	Healthcare-acquired
VA-C-0376	2011849173	C	63	1	M	Black/African American	2012-02-13	2012-02-03	2012-02-13	0	0	0	1	Negative	Negative	Negative	1	0	1		2							10	0	-10	2	Healthcare-acquired
VA-C-0378	2011849175	C	69	2	M	White	2012-02-13	2012-01-27	2012-02-13	0	0	0	1	Negative	Negative	Negative	1	0	0		2							17	0	-17	2	Healthcare-acquired
VA-C-0379	2011849176	C	58	1	M	Black/African American	2012-02-14	2012-02-02	2012-02-14	0	0	0	1	Negative	Negative	Negative	1	0	0		2							12	0	-12	2	Healthcare-acquired
VA-C-0392	2011849189	C	82	2	M	White	2012-02-16	2012-02-04	2012-02-14	0	0	0	1	Negative	Negative	Negative	1	0	0		2							12	2	-10	2	Healthcare-acquired
VA-C-0393	2011849190	C	62	1	M	White	2012-02-16	2012-01-31	2012-02-11	0	0	0	1	Negative	Negative	Negative	1	0	0	FECAL FAT	1							16	5	-11	2	Healthcare-acquired
VA-C-0400	2011849197	C	79	2	M	White	2012-02-18	2012-02-05	2012-02-17	0	0	0	1	Negative	Negative	Negative	1	0	0		2							13	1	-12	2	Healthcare-acquired
VA-C-0403	2011849200	C	86	2	M	White	2012-02-20	2012-02-16	2012-02-18	0	0	0	1	Negative	Negative	Negative	1	0	0		2	C. DIFFICILE			Positive			4	2	-2	2	Healthcare-acquired
VA-C-0407	2011849207	C	80	2	F	White	2012-02-21	2012-01-17	2012-02-20	0	0	0	1	Negative	Negative	Negative	1	0	0		2							35	1	-34	2	Healthcare-acquired
VA-C-0411	2011849211	C	62	1	M	White	2012-02-23	2011-11-09	2012-02-22	0	0	0	1	Negative	Negative	Negative	1	0	0		2							106	1	-105	2	Healthcare-acquired
VA-C-0415	2011849215	C	58	1	M	Black/African American	2012-02-24	2012-02-21	2012-02-23	0	0	0	1	Negative	Negative	Negative	0	1	1		2							3	1	-2	2	Healthcare-acquired
VA-C-0416	2011849216	C	82	2	M	White	2012-02-24	2012-02-10	2012-02-22	0	0	0	1	Negative	Negative	Negative	1	0	0		2							14	2	-12	2	Healthcare-acquired
VA-C-0420	2011849220	C	75	2	M	White	2012-02-27	2012-02-17	2012-02-23	0	0	0	1	Negative	Negative	Negative	1	0	1		2							10	4	-6	2	Healthcare-acquired
VA-C-0427	2011849227	C	80	2	M	White	2012-02-28	2012-02-05	2012-02-27	0	0	1	0	Negative	Negative	Negative	1	0	0		2							23	1	-22	2	Healthcare-acquired
VA-C-0429	2011849229	C	68	2	M	Hispanic	2012-02-29	2012-02-26	2012-02-28	0	0	1	1	Negative	Negative	Negative	1	0	1		2							3	1	-2	2	Healthcare-acquired
VA-C-0439	2011849239	C	64	1	M	White	2012-03-03	2012-02-29	2012-03-01	0	0	0	1	Negative	Negative	Negative	1	0	1		2							3	2	-1	3	Healthcare-acquired
VA-C-0454	2011849254	C	66	2	M	White	2012-03-07	2012-02-06	2012-03-07	0	0	0	1	Negative	Negative	Negative	1	0	0		2							30	0	-30	3	Healthcare-acquired
VA-C-0455	2011849255	C	60	1	M	Black/African American	2012-03-07	2012-03-05	2012-03-06	0	0	0	1	Negative	Negative	Negative	1	0	0		2							2	1	-1	3	Healthcare-acquired
VA-C-0457	2011849257	C	61	1	M	White	2012-03-07	2012-02-27	2012-03-05	0	0	0	1	Negative	Negative	Negative	1	0	0		2							9	2	-7	3	Healthcare-acquired
VA-C-0458	2011849258	C	57	1	M	White	2012-03-08	2012-02-02	2012-03-07	0	0	0	1	Negative	Negative	Negative	1	0	0		2	C. DIFFICILE			Positive			35	1	-34	3	Healthcare-acquired
VA-C-0459	2011849259	C	82	2	M	Hispanic	2012-03-09	2012-02-26	2012-03-09	0	0	0	1	Negative	Negative	Negative	1	0	1		2							12	0	-12	3	Healthcare-acquired
VA-C-0462	2011849262	C	73	2	M	Black/African American	2012-03-09	2012-02-20	2012-03-09	0	0	0	0	Negative	Negative	Negative	1	0	0		2							18	0	-18	3	Healthcare-acquired
VA-C-0467	2011849267	C	72	2	M	Black/African American	2012-03-10	2012-02-06	2012-03-09	0	0	0	1	Negative	Negative	Negative	1	0	1		2							33	1	-32	3	Healthcare-acquired
VA-C-0469	2011849269	C	51	1	M	White	2012-03-11	2012-03-06	2012-03-10	0	0	0	1	Negative	Negative	Negative	1	0	0		2							5	1	-4	3	Healthcare-acquired
VA-C-0470	2011849270	C	69	2	M	White	2012-03-11	2012-03-02	2012-03-11	0	0	0	1	Negative	Negative	Negative	1	0	0		2							9	0	-9	3	Healthcare-acquired
VA-C-0471	2011849271	C	62	1	M	White	2012-03-11	2012-03-07	2012-03-11	0	0	0	0	Negative	Negative	Negative	1	0	0		2							4	0	-4	3	Healthcare-acquired
VA-C-0476	2011849276	C	79	2	M	Hispanic	2012-03-13	2012-03-10	2012-03-12	0	0	0	1	Negative	Negative	Negative	1	0	0		2							3	1	-2	3	Healthcare-acquired
VA-C-0480	2011849280	C	78	2	M	White	2012-03-13	2012-02-07	2012-03-13	0	0	0	1	Negative	Negative	Negative	1	0	0		2							35	0	-35	3	Healthcare-acquired
VA-C-0484	2011849284	C	66	2	M	Hispanic	2012-03-14	2012-03-08	2012-03-09	0	0	1	1	Negative	Negative	Negative	1	0	0		2	C. DIFFICILE			Positive			6	5	-1	3	Healthcare-acquired
VA-C-0487	2011849287	C	64	1	M	Unknown/Did not answer	2012-03-14	2012-03-01	2012-03-08	0	0	0	1	Negative	Negative	Negative	1	0	0		2							13	6	-7	3	Healthcare-acquired
VA-C-0491	2011849291	C	75	2	M	White	2012-03-15	2012-03-06	2012-03-14	0	0	0	1	Negative	Negative	Negative	1	0	0		2	C. DIFFICILE			Positive			9	1	-8	3	Healthcare-acquired
VA-C-0492	2011849292	C	51	1	M	White	2012-03-17	2012-03-09	2012-03-15	0	0	0	1	Negative	Negative	Negative	1	0	1		2	C. DIFFICILE			Positive			8	2	-6	3	Healthcare-acquired
VA-C-0494	2011849294	C	70	2	M	White	2012-03-18	2012-03-05	2012-03-16	0	0	0	1	Negative	Negative	Negative	1	0	1		2							13	2	-11	3	Healthcare-acquired
VA-C-0502	2011849302	C	58	1	M	Black/African American	2012-03-20	2012-02-24	2012-03-19	0	0	0	1	Negative	Negative	Negative	1	1	1		2							25	1	-24	3	Healthcare-acquired
VA-C-0504	2011849304	C	64	1	M	White	2012-03-20	2012-02-28	2012-03-13	0	0	0	0	Negative	Negative	Negative	1	0	0		2	C. DIFFICILE			Positive			21	7	-14	3	Healthcare-acquired
VA-C-0511	2011849311	C	71	2	M	Black/African American	2012-03-23	2012-02-16	2012-03-22	0	0	0	1	Negative	Negative	Negative	1	0	0		2							36	1	-35	3	Healthcare-acquired
VA-C-0512	2011849312	C	63	1	M	White	2012-03-23	2012-03-09	2012-03-22	0	0	0	1	Negative	Negative	Negative	1	0	1		2							14	1	-13	3	Healthcare-acquired
VA-C-0517	2011849317	C	63	1	M	Black/African American	2012-03-25	2012-03-18	2012-03-24	0	0	0	1	Negative	Negative	Negative	1	0	0		2							7	1	-6	3	Healthcare-acquired
VA-C-0528	2011849328	C	52	1	M	White	2012-04-01	2012-03-25	2012-03-31	0	0	0	1	Negative	Negative	Negative	1	0	1		2							7	1	-6	4	Healthcare-acquired
VA-C-0538	2011849338	C	60	1	M	White	2012-04-03	2012-03-15	2012-04-02	0	0	0	1	Negative	Negative	Negative	1	0	0		2							19	1	-18	4	Healthcare-acquired
VA-C-0539	2011849339	C	79	2	M	White	2012-04-04	2011-12-14	2012-04-02	0	0	0	1	Negative	Negative	Negative	1	0	0		2							112	2	-110	4	Healthcare-acquired
VA-C-0540	2011849340	C	64	1	M	Hispanic	2012-04-04	2012-03-18	2012-04-01	0	0	0	1	Negative	Negative	Negative	1	1	0		2							17	3	-14	4	Healthcare-acquired
VA-C-0543	2011849343	C	67	2	F	White	2012-04-05	2012-03-29	2012-03-31	0	0	0	1	Negative	Negative	Negative	1	0	0		2	C.DIFFICILE			Positive			7	5	-2	4	Healthcare-acquired
VA-C-0544	2011849344	C	65	2	M	White	2012-04-05	2012-03-28	2012-04-02	0	0	1	1	Negative	Negative	Negative	1	0	0		2							8	3	-5	4	Healthcare-acquired
VA-C-0546	2011849346	C	74	2	M	Black/African American	2012-04-06	2012-03-11	2012-04-02	0	0	1	1	Negative	Negative	Negative	1	0	0		2							26	4	-22	4	Healthcare-acquired
VA-C-0549	2011849349	C	64	1	F	White	2012-04-06	2012-04-03	2012-04-06	0	0	0	1	Negative	Negative	Negative	1	0	0		2	C.DIFFICILE			Positive			3	0	-3	4	Healthcare-acquired
VA-C-0552	2011849352	C	56	1	M	Hispanic	2012-04-08	2012-01-11	2012-04-06	0	0	0	1	Negative	Negative	Negative	1	0	0		2							88	2	-86	4	Healthcare-acquired
VA-C-0554	2011849354	C	64	1	M	White	2012-04-09	2012-04-04	2012-04-08	0	0	0	1	Negative	Negative	Negative	1	0	0		2	C.DIFFICILE			Positive			5	1	-4	4	Healthcare-acquired
VA-C-0555	2011849355	C	78	2	M	White	2012-04-09	2012-04-04	2012-04-09	0	0	0	1	Negative	Negative	Negative	1	0	0		2	C.DIFFICILE			Positive			5	0	-5	4	Healthcare-acquired
VA-C-0558	2011849358	C	65	2	M	White	2012-04-10	2012-03-27	2012-04-10	0	0	0	1	Negative	Negative	Negative	1	0	1		2							14	0	-14	4	Healthcare-acquired
VA-C-0560	2011849360	C	68	2	M	Hispanic	2012-04-10	2012-03-26	2012-04-10	0	0	0	1	Negative	Negative	Negative	1	0	1		2							15	0	-15	4	Healthcare-acquired
VA-C-0567	2011849367	C	63	1	M	White	2012-04-12	2012-03-22	2012-04-09	0	0	0	1	Negative	Negative	Negative	1	0	0		2							21	3	-18	4	Healthcare-acquired
VA-C-0568	2011849368	C	64	1	M	Hispanic	2012-04-12	2012-04-09	2012-04-12	0	0	0	1	Negative	Negative	Negative	1	1	1	MICROSPORIDIA	1							3	0	-3	4	Healthcare-acquired
VA-C-0579	2011849379	C	60	1	M	White	2012-04-14	2012-04-03	2012-04-14	0	0	0	1	Negative	Negative	Negative	1	0	0		2							11	0	-11	4	Healthcare-acquired
VA-C-0583	2011849383	C	68	2	M	Black/African American	2012-04-16	2012-04-10	2012-04-14	0	0	0	0	Negative	Negative	Negative	1	0			2							6	2	-4	4	Healthcare-acquired
VA-C-0588	2011849388	C	59	1	M	Unknown/Did not answer	2012-04-18	2012-04-10	2012-04-15	0	0	0	1	Negative	Negative	Negative	1	0	0		2							8	3	-5	4	Healthcare-acquired
VA-C-0593	2011849393	C	63	1	M	White	2012-04-18	2012-03-26	2012-04-18	0	0	1	0	Negative	Negative	Negative	1	0	0		2							23	0	-23	4	Healthcare-acquired
VA-C-0601	2011849401	C	64	1	M	Black/African American	2012-04-21	2012-04-13	2012-04-21	0	0	0	1	Negative	Negative	Negative	1	0	0		2	C.DIFFICILE			Positive			8	0	-8	4	Healthcare-acquired
VA-C-0610	2011849410	C	43	1	F	Black/African American	2012-04-24	2012-04-17	2012-04-24	0	0	0	1	Negative	Negative	Negative	1	0	1		2							7	0	-7	4	Healthcare-acquired
VA-C-0612	2011849412	C	63	1	M	White	2012-04-25	2012-04-05	2012-04-25	0	0	0	1	Negative	Negative	Negative	1	0	0		2	C.DIFFICILE			Positive			20	0	-20	4	Healthcare-acquired
VA-C-0617	2011849417	C	63	1	M	White	2012-04-26	2012-03-22	2012-04-26	0	0	0	1	Negative	Negative	Negative	1	1	0		2	C.DIFFICILE			Positive			35	0	-35	4	Healthcare-acquired
VA-C-0620	2011849420	C	65	2	M	Hispanic	2012-04-28	2012-04-25	2012-04-26	0	0	0	1	Negative	Negative	Negative	1	0	0		2	C.DIFFICILE			Positive			3	2	-1	4	Healthcare-acquired
VA-C-0624	2011849424	C	48	1	M	Hispanic	2012-04-29	2012-04-21	2012-04-23	0	0	0	1	Negative	Negative	Negative	1	0	0		2							8	6	-2	4	Healthcare-acquired
VA-C-0637	2011849437	C	56	1	M	Black/African American	2012-05-03	2012-04-27	2012-05-02	0	0	0	1	Negative	Negative	Negative	1	0	0		2							6	1	-5	5	Healthcare-acquired
VA-C-0640	2011849440	C	63	1	M	White	2012-05-03	2012-04-28	2012-05-03	0	0	0	1	Negative	Negative	Negative	1	0	0		2	C. DIFFICILE			Positive			5	0	-5	5	Healthcare-acquired
VA-C-0644	2011849444	C	62	1	M	Black/African American	2012-05-04	2012-04-28	2012-05-04	0	0	0	1	Negative	Negative	Negative	1	0	0		2	C. DIFFICILE			Positive			6	0	-6	5	Healthcare-acquired
VA-C-0645	2011849445	C	78	2	M	White	2012-05-04	2012-05-03	2012-05-04	0	0	0	1	Negative	Negative	Negative	1	0	1		2	C. DIFFICILE			Positive			1	0	-1	5	Healthcare-acquired
VA-C-0657	2011849457	C	60	1	M	White	2012-05-07	2012-05-06	2012-05-07	0	0	0	1	Negative	Negative	Negative	1	0	1		2							1	0	-1	5	Healthcare-acquired
VA-C-0660	2011849460	C	74	2	M	White	2012-05-08	2012-05-04	2012-05-08	0	0	0	1	Negative	Negative	Negative	1	0	1		2							4	0	-4	5	Healthcare-acquired
VA-C-0664	2011849464	C	76	2	M	Black/African American	2012-05-01	2012-04-20	2012-05-01	0	0	0	1	Negative	Negative	Negative	1	0	0		2	C. DIFFICILE			Positive			11	0	-11	5	Healthcare-acquired
VA-C-0675	2011849475	C	67	2	M	Black/African American	2012-05-11	2012-05-04	2012-05-09	0	0	0	1	Negative	Negative	Negative	1	0	0		2							7	2	-5	5	Healthcare-acquired
VA-C-0680	2011849480	C	63	1	M	White	2012-05-13	2012-04-30	2012-05-13	0	0	0	1	Negative	Negative	Negative	1	0	0		2							13	0	-13	5	Healthcare-acquired
VA-C-0682	2011849482	C	65	2	M	White	2012-05-14	2012-05-10	2012-05-13	0	0	0	1	Negative	Negative	Negative	1	0	0		2							4	1	-3	5	Healthcare-acquired
VA-C-0693	2011849493	C	69	2	M	Hispanic	2012-05-17	2012-04-30	2012-05-17	0	0	0	1	Negative	Negative	Negative	1	0	0		2							17	0	-17	5	Healthcare-acquired
VA-C-0704	2011849504	C	51	1	M	Black/African American	2012-05-20	2012-04-30	2012-05-20	0	0	0	1	Negative	Negative	Negative	1	0	0		2							20	0	-20	5	Healthcare-acquired
VA-C-0709	2011849509	C	59	1	M	White	2012-05-22	2012-05-13	2012-05-21	0	0	0	1	Negative	Negative	Negative	1	0	0		2	C. DIFFICILE			Positive			9	1	-8	5	Healthcare-acquired
VA-C-0715	2011849515	C	80	2	M	Hispanic	2012-05-23	2012-05-15	2012-05-17	0	0	0	1	Negative	Negative	Negative	1	0	0		2							8	6	-2	5	Healthcare-acquired
VA-C-0723	2011849523	C	88	2	M	White	2012-05-25	2012-05-19	2012-05-24	0	0	0	1	Negative	Negative	Negative	1	0	0		2	C. DIFFICILE			Positive			6	1	-5	5	Healthcare-acquired
VA-C-0728	2011849528	C	64	1	M	White	2012-05-26	2012-05-24	2012-05-26	0	0	0	1	Negative	Negative	Negative	1	0	0		2							2	0	-2	5	Healthcare-acquired
VA-C-0729	2011849529	C	63	1	M	White	2012-05-26	2012-05-14	2012-05-25	0	0	0	1	Negative	Negative	Negative	1	0	0		2							12	1	-11	5	Healthcare-acquired
VA-C-0734	2011849534	C	74	2	M	Black/African American	2012-05-28	2012-05-15	2012-05-22	0	0	0	1	Negative	Negative	Negative	1	0	0		2							13	6	-7	5	Healthcare-acquired
VA-C-0737	2011849537	C	65	2	M	Black/African American	2012-05-27	2012-05-22	2012-05-27	0	0	0	1	Negative	Negative	Negative	1	0	0		2							5	0	-5	5	Healthcare-acquired
VA-C-0739	2011849539	C	64	1	M	Black/African American	2012-05-30	2012-05-28	2012-05-29	0	0	0	1	Negative	Negative	Negative	1	1	1		2							2	1	-1	5	Healthcare-acquired
VA-C-0740	2011849540	C	65	2	M	White	2012-05-30	2012-05-16	2012-05-29	0	0	0	1	Negative	Negative	Negative	1	0	0	OCCULT BLOOD TEST	1							14	1	-13	5	Healthcare-acquired
VA-C-0743	2011849543	C	74	2	M	White	2012-05-30	2012-05-21	2012-05-30	0	0	0	1	Negative	Negative	Negative	1	0	0		2							9	0	-9	5	Healthcare-acquired
VA-C-0748	2011849548	C	68	2	M	Black/African American	2012-06-01	2012-05-29	2012-06-01	0	0	0	1	Negative	Negative	Negative	1	0	0		2	C.DIFFICILE			Positive			3	0	-3	6	Healthcare-acquired
VA-C-0751	2011849551	C	79	2	M	White	2012-06-02	2012-05-26	2012-06-01	0	0	1	1	Negative	Negative	Negative	1	1	1		2							7	1	-6	6	Healthcare-acquired
VA-C-0764	2011849564	C	60	1	M	White	2012-06-06	2012-05-23	2012-06-05	0	0	0	0	Negative	Negative	Negative	1	0	0		2							14	1	-13	6	Healthcare-acquired
VA-C-0765	2011849565	C	66	2	M	Black/African American	2012-06-06	2012-05-23	2012-06-06	0	0	0	1	Negative	Negative	Negative	1	0	0		2							14	0	-14	6	Healthcare-acquired
VA-C-0772	2011849572	C	55	1	M	White	2012-06-07	2012-05-30	2012-06-07	0	0	0	0	Negative	Negative	Negative	1	0	0		2							8	0	-8	6	Healthcare-acquired
VA-C-0773	2011849573	C	59	1	M	White	2012-06-07	2012-05-27	2012-06-05	0	0	0	1	Negative	Negative	Negative	1	0	0		2							11	2	-9	6	Healthcare-acquired
VA-C-0776	2011849576	C	60	1	M	White	2012-06-08	2012-05-26	2012-06-08	0	0	0	1	Negative	Negative	Negative	1	0	0		2							13	0	-13	6	Healthcare-acquired
VA-C-0782	2011849582	C	50	1	F	Black/African American	2012-06-09	2012-06-05	2012-06-06	0	0	0	1	Negative	Negative	Negative	1	0	0		2							4	3	-1	6	Healthcare-acquired
VA-C-0786	2011849586	C	55	1	M	White	2012-06-11	2012-06-05	2012-06-06	0	0	0	1	Negative	Negative	Negative	1	0	0		2							6	5	-1	6	Healthcare-acquired
VA-C-0788	2011849588	C	69	2	M	White	2012-06-11	2012-05-29	2012-06-09	0	0	0	1	Negative	Negative	Negative	1	1	1		2	C.DIFFICILE			Positive			13	2	-11	6	Healthcare-acquired
VA-C-0804	2011849604	C	31	1	M	White	2012-06-17	2012-06-04	2012-06-16	0	0	0	1	Negative	Negative	Negative	1	0	0		2							13	1	-12	6	Healthcare-acquired
VA-C-0812	2011849612	C	55	1	M	Black/African American	2012-06-19	2012-03-15	2012-06-17	0	0	0	1	Negative	Negative	Negative	1	0	1		2							96	2	-94	6	Healthcare-acquired
VA-C-0814	2011849614	C	72	2	M	Black/African American	2012-06-19	2012-06-15	2012-06-16	0	0	0	1	Negative	Negative	Negative	1	0	0		2	C. DIFFICILE			Positive			4	3	-1	6	Healthcare-acquired
VA-C-0821	2011849621	C	72	2	M	White	2012-06-21	2012-05-30	2012-06-19	0	0	0	1	Negative	Negative	Negative	1	0	0		2							22	2	-20	6	Healthcare-acquired
VA-C-0822	2011849622	C	67	2	M	Hispanic	2012-06-21	2012-05-23	2012-06-14	0	0	0	1	Negative	Negative	Negative	1	0	0		2							29	7	-22	6	Healthcare-acquired
VA-C-0827	2011849627	C	69	2	M	White	2012-06-22	2012-06-13	2012-06-18	0	0	0	1	Negative	Negative	Negative	1	0	0		2	C. DIFFICILE			Positive			9	4	-5	6	Healthcare-acquired
VA-C-0829	2011849629	C	60	1	M	White	2012-06-23	2012-06-18	2012-06-23	0	0	0	1	Negative	Negative	Negative	1	0	0		2							5	0	-5	6	Healthcare-acquired
VA-C-0830	2011849630	C	66	2	M	Black/African American	2012-06-23	2012-06-22	2012-06-23	0	0	0	1	Negative	Negative	Negative	1	0	0		2							1	0	-1	6	Healthcare-acquired
VA-C-0833	2011849633	C	75	2	M	Black/African American	2012-06-24	2012-06-21	2012-06-22	0	0	0	1	Negative	Negative	Negative	1	0	0		2							3	2	-1	6	Healthcare-acquired
VA-C-0837	2011849637	C	62	1	M	White	2012-06-25	2012-06-01	2012-06-22	0	0	0	1	Negative	Negative	Negative	1	0	1		2							24	3	-21	6	Healthcare-acquired
VA-C-0838	2011849638	C	66	2	M	Unknown/Did not answer	2012-06-26	2012-06-18	2012-06-26	0	0	0	1	Negative	Negative	Negative	1	0	0		2							8	0	-8	6	Healthcare-acquired
VA-C-0839	2011849639	C	32	1	M	Black/African American	2012-06-26	2012-04-17	2012-06-26	0	0	0	1	Negative	Negative	Negative	1	0	0		2	C.DIFFICILE			Positive			70	0	-70	6	Healthcare-acquired
VA-C-0842	2011849642	C	67	2	M	White	2012-06-27	2012-06-25	2012-06-27	0	0	0	1	Negative	Negative	Negative	1	0	1		2	C.DIFFICILE			Positive			2	0	-2	6	Healthcare-acquired
VA-C-0843	2011849643	C	65	2	M	White	2012-06-27	2012-06-25	2012-06-27	0	0	0	1	Negative	Negative	Negative	1	0	0		2							2	0	-2	6	Healthcare-acquired
VA-C-0844	2011849644	C	76	2	M	Black/African American	2012-06-28	2012-06-11	2012-06-26	0	0	0	1	Negative	Negative	Negative	1	0	0		2							17	2	-15	6	Healthcare-acquired
VA-C-0848	2011849648	C	65	2	M	White	2012-06-28	2012-06-06	2012-06-26	0	0	0	1	Negative	Negative	Negative	1	0	0		2							22	2	-20	6	Healthcare-acquired
VA-C-0855	2011849655	C	36	1	M	White	2012-06-29	2012-04-18	2012-06-26	0	0	0	1	Negative	Negative	Negative	1	0	0		2							72	3	-69	6	Healthcare-acquired
VA-C-0858	2011849658	C	63	1	M	White	2012-07-01	2012-06-25	2012-06-28	0	0	0	1	Negative	Negative	Negative	1	0	0		2							6	3	-3	7	Healthcare-acquired
VA-C-0863	2011849663	C	94	2	M	White	2012-07-03	2012-06-30	2012-07-03	0	0	0	1	Negative	Negative	Negative	1	0	0		2							3	0	-3	7	Healthcare-acquired
VA-C-0864	2011849664	C	63	1	M	Black/African American	2012-07-03	2012-06-25	2012-07-03	0	0	0	1	Negative	Negative	Negative	1	1	1		2	C. DIFFICILE			Positive			8	0	-8	7	Healthcare-acquired
VA-C-0865	2011849665	C	49	1	M	White	2012-07-03	2012-06-11	2012-07-02	0	0	0	1	Negative	Negative	Negative	1	0	0		2							22	1	-21	7	Healthcare-acquired
VA-C-0866	2011849666	C	66	2	M	Unknown/Did not answer	2012-07-03	2012-06-18	2012-07-02	0	0	0	1	Negative	Negative	Negative	1	0	0		2							15	1	-14	7	Healthcare-acquired
VA-C-0871	2011849671	C	67	2	M	White	2012-07-05	2012-06-23	2012-07-03	0	0	0	1	Negative	Negative	Negative	1	0	1		2							12	2	-10	7	Healthcare-acquired
VA-C-0875	2011849675	C	65	2	M	Black/African American	2012-07-05	2012-06-26	2012-07-05	0	0	0	1	Negative	Negative	Negative	1	0	0		2							9	0	-9	7	Healthcare-acquired
VA-C-0877	2011849677	C	62	1	M	Black/African American	2012-07-06	2012-06-29	2012-07-04	0	0	0	1	Negative	Negative	Negative	1	0	0		2							7	2	-5	7	Healthcare-acquired
VA-C-0878	2011849678	C	62	1	M	White	2012-07-06	2012-07-02	2012-07-06	0	0	0	1	Negative	Negative	Negative	1	0	0		2							4	0	-4	7	Healthcare-acquired
VA-C-0880	2011849680	C	70	2	M	Black/African American	2012-07-07	2012-06-25	2012-06-30	0	0	0	1	Negative	Negative	Negative	1	0	0		2							12	7	-5	7	Healthcare-acquired
VA-C-0886	2011849686	C	65	2	M	White	2012-07-10	2012-04-27	2012-07-08	0	0	0	1	Negative	Negative	Negative	1	0	0		2							74	2	-72	7	Healthcare-acquired
VA-C-0887	2011849687	C	60	1	M	Black/African American	2012-07-10	2012-07-06	2012-07-07	0	0	0	1	Negative	Negative	Negative	1	0	0		2							4	3	-1	7	Healthcare-acquired
VA-C-0889	2011849689	C	72	2	M	White	2012-07-11	2012-07-02	2012-07-10	0	0	0	1	Negative	Negative	Negative	1	0	0		2							9	1	-8	7	Healthcare-acquired
VA-C-0892	2011849692	C	63	1	M	White	2012-07-11	2012-03-26	2012-07-11	0	0	0	1	Negative	Negative	Negative	1	0	0		2							107	0	-107	7	Healthcare-acquired
VA-C-0901	2011849701	C	64	1	M	White	2012-07-14	2012-06-29	2012-07-14	0	0	0	1	Negative	Negative	Negative	1	0	0		2							15	0	-15	7	Healthcare-acquired
VA-C-0902	2011849702	C	64	1	M	White	2012-07-14	2012-07-09	2012-07-12	0	0	0	1	Negative	Negative	Negative	1	0	0		2							5	2	-3	7	Healthcare-acquired
VA-C-0904	2011849704	C	71	2	M	Black/African American	2012-07-15	2012-07-06	2012-07-12	0	0	0	1	Negative	Negative	Negative	1	1	1		2							9	3	-6	7	Healthcare-acquired
VA-C-0911	2011849711	C	62	1	M	Black/African American	2012-07-17	2012-06-16	2012-07-16	0	0	0	1	Negative	Negative	Negative	1	0	0		2	C.DIFFICILE			Positive			31	1	-30	7	Healthcare-acquired
VA-C-0915	2011849715	C	59	1	M	White	2012-07-19	2012-07-13	2012-07-17	0	0	0	1	Negative	Negative	Negative	1	0	0		2							6	2	-4	7	Healthcare-acquired
VA-C-0917	2011849717	C	64	1	M	Black/African American	2012-07-19	2012-07-09	2012-07-18	0	0	0	1	Negative	Negative	Negative	1	0	0		2							10	1	-9	7	Healthcare-acquired
VA-C-0919	2011849719	C	62	1	M	White	2012-07-20	2012-07-18	2012-07-19	0	0	1	1	Negative	Negative	Negative	1	0	0		2							2	1	-1	7	Healthcare-acquired
VA-C-0920	2011849720	C	66	2	M	White	2012-07-20	2012-07-10	2012-07-17	0	0	0	1	Negative	Negative	Negative	1	0	0		2							10	3	-7	7	Healthcare-acquired
VA-C-0926	2011849726	C	31	1	M	White	2012-07-21	2012-07-20	2012-07-21	0	0	0	1	Negative	Negative	Negative	1	0	0		2							1	0	-1	7	Healthcare-acquired
VA-C-0931	2011849731	C	64	1	M	White	2012-07-23	2012-07-07	2012-07-22	0	0	0	1	Negative	Negative	Negative	1	0	0		2							16	1	-15	7	Healthcare-acquired
VA-C-0933	2011849733	C	73	2	M	White	2012-07-23	2012-07-11	2012-07-19	0	0	0	1	Negative	Negative	Negative	1	0	0		2	C. DIFFICILE			Positive			12	4	-8	7	Healthcare-acquired
VA-C-0934	2011849734	C	76	2	M	White	2012-07-23	2012-07-11	2012-07-22	0	0	0	1	Negative	Negative	Negative	1	0	0		2							12	1	-11	7	Healthcare-acquired
VA-C-0940	2011849740	C	79	2	M	White	2012-07-25	2012-07-02	2012-07-25	0	0	0	1	Negative	Negative	Negative	1	0	0		2							23	0	-23	7	Healthcare-acquired
VA-C-0943	2011849743	C	68	2	M	Hispanic	2012-07-26	2012-07-16	2012-07-19	0	0	0	1	Negative	Negative	Negative	1	0	0		2							10	7	-3	7	Healthcare-acquired
VA-C-0952	2011849752	C	52	1	M	White	2012-07-27	2012-07-04	2012-07-22	0	0	0	1	Negative	Negative	Negative	1	0	0		2							23	5	-18	7	Healthcare-acquired
VA-C-0954	2011849754	C	61	1	M	White	2012-07-30	2012-07-06	2012-07-24	0	0	0	1	Negative	Negative	Negative	1	0	0		2	C. DIFFICILE			Positive			24	6	-18	7	Healthcare-acquired
VA-C-0959	2011849759	C	63	1	M	White	2012-07-31	2012-07-20	2012-07-24	0	0	0	1	Negative	Negative	Negative	1	0	0		2							11	7	-4	7	Healthcare-acquired
VA-C-0960	2011849760	C	63	1	M	White	2012-08-01	2012-07-26	2012-07-28	0	0	0	1	Negative	Negative	Negative	1	0	0		2	C.DIFFICILE			Positive			6	4	-2	8	Healthcare-acquired
VA-C-0965	2011849765	C	63	1	M	White	2012-08-01	2012-06-28	2012-07-31	0	0	0	1	Negative	Negative	Negative	1	0	0		2							34	1	-33	8	Healthcare-acquired
VA-C-0966	2011849766	C	56	1	M	White	2012-08-02	2012-07-23	2012-08-01	0	0	0	1	Negative	Negative	Negative	1	0	0		2							10	1	-9	8	Healthcare-acquired
VA-C-0967	2011849767	C	68	2	M	White	2012-08-02	2012-07-23	2012-08-02	0	0	0	1	Negative	Negative	Negative	1	0	0		2							10	0	-10	8	Healthcare-acquired
VA-C-0969	2011849769	C	64	1	M	Hispanic	2012-08-03	2012-08-02	2012-08-03	0	0	0	1	Negative	Negative	Negative	1	0	0		2							1	0	-1	8	Healthcare-acquired
VA-C-0972	2011849772	C	67	2	M	White	2012-08-04	2012-07-28	2012-08-01	0	0	0	1	Negative	Negative	Negative	1	0	0		2	C.DIFFICILE			Positive			7	3	-4	8	Healthcare-acquired
VA-C-0973	2011849773	C	67	2	M	White	2012-08-04	2012-07-30	2012-08-04	0	0	0	1	Negative	Negative	Negative	1	0	0		2	C.DIFFICILE			Positive			5	0	-5	8	Healthcare-acquired
VA-C-0975	2011849775	C	71	2	M	Black/African American	2012-08-05	2012-08-03	2012-08-04	0	0	0	1	Negative	Negative	Negative	1	0	1		2							2	1	-1	8	Healthcare-acquired
VA-C-0981	2011849781	C	54	1	M	White	2012-08-07	2012-08-02	2012-08-07	0	0	0	1	Negative	Negative	Negative	1	0	0		2							5	0	-5	8	Healthcare-acquired
VA-C-0989	2011849789	C	48	1	M	Black/African American	2012-08-09	2012-07-31	2012-08-03	0	0	1	0	Negative	Negative	Negative	1	0	0		2	C.DIFFICILE			Positive			9	6	-3	8	Healthcare-acquired
VA-C-0992	2011849792	C	69	2	M	White	2012-08-10	2012-04-30	2012-08-09	0	0	0	1	Negative	Negative	Negative	1	0	1		2							102	1	-101	8	Healthcare-acquired
VA-C-0994	2011849794	C	59	1	M	Hispanic	2012-08-11	2012-08-07	2012-08-11	0	0	0	1	Negative	Negative	Negative	1	0	0		2							4	0	-4	8	Healthcare-acquired
VA-C-1017	2011853018	C	46	1	F	White	2012-08-14	2012-07-28	2012-08-08	0	0	1	0	Negative	Negative	Negative	1	0	0		2							17	6	-11	8	Healthcare-acquired
VA-C-1019	2011853020	C	51	1	M	White	2012-08-15	2012-08-06	2012-08-10	0	0	1	1	Negative	Negative	Negative	1	0	0		2							9	5	-4	8	Healthcare-acquired
VA-C-1020	2011853021	C	65	2	M	White	2012-08-16	2012-08-07	2012-08-13	0	0	0	1	Negative	Negative	Negative	1	0	0		2							9	3	-6	8	Healthcare-acquired
VA-C-1028	2011853029	C	89	2	M	White	2012-08-18	2012-08-15	2012-08-17	0	0	0	0	Negative	Negative	Negative	1	0	0		2							3	1	-2	8	Healthcare-acquired
VA-C-1032	2011853033	C	75	2	M	White	2012-08-20	2012-08-09	2012-08-20	0	0	0	1	Negative	Negative	Negative	1	0	0		2							11	0	-11	8	Healthcare-acquired
VA-C-1038	2011853039	C	79	2	M	Black/African American	2012-08-20	2012-08-07	2012-08-20	0	0	0	1	Negative	Negative	Negative	1	0	0		2							13	0	-13	8	Healthcare-acquired
VA-C-1071	2011853072	C	61	1	M	White	2012-09-06	2012-08-13	2012-09-04	0	0	0	0	Negative	Negative	Negative	1	0	0		2							24	2	-22	9	Healthcare-acquired
VA-C-1072	2011853073	C	54	1	M	Black/African American	2012-09-06	2012-08-12	2012-09-06	0	0	0	1	Negative	Negative	Negative	1	0	0		2	C.DIFFICILE			Positive			25	0	-25	9	Healthcare-acquired
VA-C-1076	2011853077	C	54	1	M	White	2012-09-07	2012-03-27	2012-09-06	0	0	0	1	Negative	Negative	Negative	1	0	0		2							164	1	-163	9	Healthcare-acquired
VA-C-1078	2011853079	C	88	2	M	Asian/Pacific Islander	2012-09-07	2012-08-14	2012-09-07	0	0	0	1	Negative	Negative	Negative	1	0	0		2							24	0	-24	9	Healthcare-acquired
VA-C-1079	2011853080	C	53	1	M	White	2012-09-08	2012-08-27	2012-09-08	0	0	0	0	Negative	Negative	Negative	1	0	0		2	C. DIFFICILE			Positive			12	0	-12	9	Healthcare-acquired
VA-C-1082	2011853083	C	66	2	M	Black/African American	2012-09-08	2012-08-11	2012-09-08	0	0	0	1	Negative	Negative	Negative	1	0	0		2							28	0	-28	9	Healthcare-acquired
VA-C-1084	2011853085	C	55	1	M	White	2012-09-09	2012-08-28	2012-09-09	0	0	0	0	Negative	Negative	Negative	0	1	0		2							12	0	-12	9	Healthcare-acquired
VA-C-1088	2011853089	C	57	1	M	White	2012-09-09	2012-08-27	2012-09-08	0	0	0	0	Negative	Negative	Negative	1	0	0		2							13	1	-12	9	Healthcare-acquired
VA-C-1095	2011853096	C	72	2	M	White	2012-09-11	2012-09-08	2012-09-11	0	0	1	0	Negative	Positive	Positive	1	0	0		2							3	0	-3	9	Healthcare-acquired
VA-C-1096	2011853097	C	68	2	M	White	2012-09-11	2012-09-03	2012-09-10	0	0	0	0	Negative	Negative	Negative	1	0	0		2							8	1	-7	9	Healthcare-acquired
VA-C-1100	2011853101	C	87	2	M	White	2012-09-11	2012-08-31	2012-09-09	0	0	0	1	Negative	Negative	Negative	1	0	1		2							11	2	-9	9	Healthcare-acquired
VA-C-1102	2011853103	C	61	1	M	White	2012-09-12	2012-08-13	2012-09-09	0	0	0	1	Negative	Negative	Negative	1	0	0		2							30	3	-27	9	Healthcare-acquired
VA-C-1103	2011853104	C	75	2	M	Black/African American	2012-09-12	2012-09-05	2012-09-11	0	0	0	1	Negative	Negative	Negative	1	1	1		2							7	1	-6	9	Healthcare-acquired
VA-C-1104	2011853105	C	64	1	M	Black/African American	2012-09-12	2012-07-29	2012-09-12	0	0	0	1	Negative	Negative	Negative	1	0	0		2	C. DIFFICILE			Positive			45	0	-45	9	Healthcare-acquired
VA-C-1105	2011853106	C	68	2	M	White	2012-09-12	2012-09-08	2012-09-11	0	0	0	1	Negative	Negative	Negative	1	0	0		2							4	1	-3	9	Healthcare-acquired
VA-C-1106	2011853107	C	58	1	M	White	2012-09-13	2012-09-07	2012-09-13	0	0	0	1	Negative	Negative	Negative	1	0	0		2							6	0	-6	9	Healthcare-acquired
VA-C-1108	2011853109	C	64	1	M	White	2012-09-14	2012-07-07	2012-09-13	0	0	0	1	Negative	Negative	Negative	1	0	0		2							69	1	-68	9	Healthcare-acquired
VA-C-1109	2011853110	C	84	2	M	Black/African American	2012-09-14	2012-08-30	2012-09-14	0	0	0	1	Negative	Negative	Negative	1	0	0		2							15	0	-15	9	Healthcare-acquired
VA-C-1110	2011853111	C	67	2	M	Black/African American	2012-09-14	2012-09-07	2012-09-14	0	0	0	1	Negative	Negative	Negative	1	1	1		2	CANDIDA ALBICANS						7	0	-7	9	Healthcare-acquired
VA-C-1111	2011853112	C	55	1	M	White	2012-09-14	2012-08-28	2012-09-14	0	0	0	0	Negative	Negative	Negative	1	0	0		2							17	0	-17	9	Healthcare-acquired
VA-C-1123	2011853124	C	74	2	M	White	2012-09-17	2012-09-06	2012-09-17	0	0	0	0	Negative	Negative	Negative	1	1	1		2							11	0	-11	9	Healthcare-acquired
VA-C-1127	2011853128	C	56	1	M	Black/African American	2012-09-18	2012-09-05	2012-09-17	0	0	0	1	Negative	Negative	Negative	1	0	1		2							13	1	-12	9	Healthcare-acquired
VA-C-1128	2011853129	C	33	1	M	White	2012-09-18	2012-08-24	2012-09-17	0	0	0	1	Negative	Positive	Positive	0	1	0		2							25	1	-24	9	Healthcare-acquired
VA-C-1129	2011853130	C	63	1	M	White	2012-09-19	2012-09-14	2012-09-17	0	0	0	1	Negative	Negative	Negative	1	0	1		2	CANDIDA ALBICANS						5	2	-3	9	Healthcare-acquired
VA-C-1130	2011853131	C	67	2	M	Black/African American	2012-09-19	2012-09-18	2012-09-19	0	0	0	1	Negative	Negative	Negative	1	0	0		2							1	0	-1	9	Healthcare-acquired
VA-C-1131	2011853132	C	48	1	M	White	2012-09-19	2012-09-11	2012-09-18	0	0	0	1	Negative	Negative	Negative	1	0	1		2	C. DIFFICILE			Positive			8	1	-7	9	Healthcare-acquired
VA-C-1136	2011853137	C	47	1	M	White	2012-09-21	2012-09-06	2012-09-20	0	0	0	1	Negative	Negative	Negative	1	1	0		2							15	1	-14	9	Healthcare-acquired
VA-C-1146	2011853147	C	57	1	M	Unknown/Did not answer	2012-09-24	2012-04-24	2012-09-21	0	0	0	1	Negative	Negative	Negative	1	0	0		2							153	3	-150	9	Healthcare-acquired
VA-C-1147	2011853148	C	70	2	M	White	2012-09-25	2012-09-19	2012-09-25	0	0	0	1	Negative	Negative	Negative	1	0	0		2							6	0	-6	9	Healthcare-acquired
VA-C-1149	2011853150	C	79	2	M	White	2012-09-26	2012-09-21	2012-09-26	0	0	0	1	Negative	Negative	Negative	1	0	0		2							5	0	-5	9	Healthcare-acquired
VA-C-1150	2011853151	C	52	1	M	Black/African American	2012-09-26	2012-09-02	2012-09-26	0	0	0	1	Negative	Negative	Negative	1	0	0		2							24	0	-24	9	Healthcare-acquired
VA-C-1151	2011853152	C	86	2	M	Black/African American	2012-09-26	2012-09-21	2012-09-26	0	0	0	1	Negative	Negative	Negative	1	0	0		2							5	0	-5	9	Healthcare-acquired
VA-C-1156	2011853157	C	85	2	M	White	2012-09-29	2012-09-27	2012-09-29	0	0	0	1	Negative	Negative	Negative	1	0	0		2							2	0	-2	9	Healthcare-acquired
VA-C-1157	2011853158	C	54	1	M	Black/African American	2012-09-30	2012-09-28	2012-09-30	0	0	0	1	Negative	Negative	Negative	1	0	0		2							2	0	-2	9	Healthcare-acquired
VA-C-1162	2011853163	C	75	2	M	White	2012-10-01	2012-09-28	2012-10-01	0	0	0	1	Negative	Negative	Negative	1	0	0		2							3	0	-3	10	Healthcare-acquired
VA-C-1163	2011853164	C	71	2	M	Black/African American	2012-10-01	2012-09-25	2012-09-29	0	0	0	1	Negative	Negative	Negative	1	0	0		2							6	2	-4	10	Healthcare-acquired
VA-C-1178	2011853179	C	65	2	M	White	2012-10-09	2012-09-21	2012-10-09	0	0	0	1	Negative	Negative	Negative	1	0	0		2							18	0	-18	10	Healthcare-acquired
VA-C-1190	2011853191	C	60	1	M	White	2012-10-15	2012-10-04	2012-10-13	0	0	1	1	Negative	Negative	Negative	1	0	0		2							11	2	-9	10	Healthcare-acquired
VA-C-1193	2011853194	C	65	2	M	Black/African American	2012-10-16	2012-09-25	2012-10-16	0	0	0	1	Negative	Negative	Negative	1	0	0		2							21	0	-21	10	Healthcare-acquired
VA-C-1200	2011853201	C	64	1	M	Black/African American	2012-10-17	2012-10-07	2012-10-13	0	0	1	1	Negative	Negative	Negative	1	0	1		2	CANDIDA ALBICANS						10	4	-6	10	Healthcare-acquired
VA-C-1204	2011853205	C	61	1	M	White	2012-10-19	2012-10-15	2012-10-19	0	0	0	1	Negative	Negative	Negative	1	0	0		2							4	0	-4	10	Healthcare-acquired
VA-C-1208	2011853209	C	58	1	M	Black/African American	2012-10-20	2012-10-11	2012-10-17	0	0	0	1	Negative	Negative	Negative	1	0	0		2							9	3	-6	10	Healthcare-acquired
VA-C-1209	2011853210	C	67	2	M	White	2012-10-20	2012-10-09	2012-10-20	0	0	0	0	Negative	Negative	Negative	1	0	0		2							11	0	-11	10	Healthcare-acquired
VA-C-1210	2011853211	C	55	1	M	Black/African American	2012-10-20	2012-10-16	2012-10-17	0	0	0	1	Negative	Negative	Negative	1	1	1		2							4	3	-1	10	Healthcare-acquired
VA-C-1212	2011853213	C	60	1	M	White	2012-10-21	2012-10-14	2012-10-21	0	0	0	1	Negative	Negative	Negative	1	0	0		2							7	0	-7	10	Healthcare-acquired
VA-C-1213	2011853214	C	66	2	M	White	2012-10-21	2012-10-15	2012-10-19	0	0	0	1	Negative	Negative	Negative	1	1	1		2							6	2	-4	10	Healthcare-acquired
VA-C-1214	2011853215	C	86	2	M	White	2012-10-22	2012-10-11	2012-10-22	0	0	0	1	Negative	Negative	Negative	1	0	0		2							11	0	-11	10	Healthcare-acquired
VA-C-1216	2011853217	C	49	1	M	White	2012-10-22	2012-10-17	2012-10-20	0	0	0	1	Negative	Negative	Negative	1	1	1		2							5	2	-3	10	Healthcare-acquired
VA-C-1221	2011853222	C	67	2	M	White	2012-10-23	2012-10-14	2012-10-22	0	0	0	1	Negative	Negative	Negative	1	0	0		2							9	1	-8	10	Healthcare-acquired
VA-C-1222	2011853223	C	60	1	M	Black/African American	2012-10-23	2012-10-08	2012-10-23	0	0	1	0	Negative	Negative	Negative	1	0	0		2							15	0	-15	10	Healthcare-acquired
VA-C-1224	2011853225	C	68	2	M	White	2012-10-25	2012-10-11	2012-10-25	0	0	0	0	Negative	Negative	Negative	1	0	0		2	C. DIFFICILE			Positive			14	0	-14	10	Healthcare-acquired
VA-C-1227	2011853228	C	63	1	M	Black/African American	2012-10-25	2012-10-16	2012-10-25	0	0	0	1	Negative	Negative	Negative	1	0	0		2							9	0	-9	10	Healthcare-acquired
VA-C-1229	2011853230	C	52	1	M	White	2012-10-25	2012-10-11	2012-10-25	0	0	0	0	Negative	Negative	Negative	1	0	0		2							14	0	-14	10	Healthcare-acquired
VA-C-1232	2011853233	C	82	2	M	White	2012-10-26	2012-10-13	2012-10-26	0	0	1	1	Negative	Negative	Negative	1	0	0		2	C. DIFFICILE			Positive			13	0	-13	10	Healthcare-acquired
VA-C-1237	2011853238	C	63	1	M	Black/African American	2012-10-27	2012-08-13	2012-10-27	0	0	0	1	Negative	Negative	Negative	1	0	0		2							75	0	-75	10	Healthcare-acquired
VA-C-1238	2011853239	C	68	2	M	White	2012-10-27	2012-10-25	2012-10-26	0	0	0	1	Negative	Negative	Negative	1	0	0		2							2	1	-1	10	Healthcare-acquired
VA-C-1239	2011853240	C	59	1	M	White	2012-10-28	2012-10-24	2012-10-26	0	0	0	1	Negative	Negative	Negative	1	0	0		2	C. DIFFICILE			Positive			4	2	-2	10	Healthcare-acquired
VA-C-1242	2011853243	C	62	1	M	White	2012-10-29	2012-10-26	2012-10-28	0	0	0	1	Negative	Negative	Negative	1	0	0		2							3	1	-2	10	Healthcare-acquired
VA-C-1245	2011853246	C	73	2	M	White	2012-10-29	2012-10-19	2012-10-28	0	0	0	1	Negative	Negative	Negative	1	0	0		2							10	1	-9	10	Healthcare-acquired
VA-C-1246	2011853247	C	59	1	M	White	2012-10-29	2012-10-27	2012-10-29	0	0	0	1	Negative	Negative	Negative	1	0	1		2							2	0	-2	10	Healthcare-acquired
VA-D-0025	2011849821	D	32	1	M	Unknown/Did not answer	2011-11-25		2011-11-25	0	1	0	1	Negative	Negative	Negative	1	1	1		2								0		11	Community: outpatient
VA-D-0039	2011849917	D	74	2	M	Unknown/Did not answer	2011-11-29		2011-11-22	0	1	1	1	Negative	Negative	Negative	1	1	1		2	POSITIVE FOR C.DIFF			Positive				7		11	Community: outpatient
VA-D-0041	2011849919	D	83	2	M	Hispanic	2011-11-30		2011-11-30	0	1	0	0	Negative	Negative	Negative	1	1	1		2	BLOOD IN STOOL							0		11	Community: outpatient
VA-D-0044	2011849922	D	60	1	M	Unknown/Did not answer	2011-12-02		2011-11-27	0	1	0	1	Negative	Negative	Negative	1	1	1		2								5		12	Community: outpatient
VA-D-0056	2011849880	D	74	2	M	Black/African American	2011-12-07		2011-12-06	0	1	0	1	Negative	Negative	Negative	1	0	0		2	POSITIVE FOR C.DIFF			Positive				1		12	Community: outpatient
VA-D-0067	2011849891	D	31	1	F	Hispanic	2011-12-08		2011-12-08	0	1	0	1	Negative	Negative	Negative	0	1	0	H. PYLORI AG	1	H. PYLORI IN STOOL							0		12	Community: outpatient
VA-D-0068	2011849892	D	71	2	M	White	2011-12-08		2011-12-08	0	1	0	1	Negative	Negative	Negative	1	1	1	H. PYLORI SERUM AG	1	POSITIVE FOR C.DIFF	H. PYLORI IN SERUM		Positive				0		12	Community: outpatient
VA-D-0071	2011849895	D	81	2	M	Unknown/Did not answer	2011-12-09		2011-12-08	0	1	0	1	Negative	Negative	Negative	1	1	1		2								1		12	Community: outpatient
VA-D-0073	2011849897	D	74	2	M	White	2011-12-09		2011-12-09	0	1	0	1	Negative	Negative	Negative	1	0	0		2								0		12	Community: outpatient
VA-D-0093	2011849838	D	29	1	M	White	2011-12-20		2011-12-20	0	1	0	1	Negative	Negative	Negative	1	1	1		2								0		12	Community: outpatient
VA-D-0094	2011849839	D	79	2	M	White	2011-12-21		2011-12-19	0	1	0	1	Negative	Negative	Negative	1	1	0		2								2		12	Community: outpatient
VA-D-0098	2011849843	D	64	1	M	White	2011-12-23		2011-12-23	0	1	0	1	Negative	Negative	Negative	1	0	0		2								0		12	Community: outpatient
VA-D-0105	2011849850	D	73	2	M	Black/African American	2011-12-30		2011-12-30	0	1	0	1	Negative	Negative	Negative	0	0	0		2								0		12	Community: outpatient
VA-D-0121	2011849866	D	56	1	M	Hispanic	2012-01-04		2012-01-03	0	1	0	1	Negative	Negative	Negative	1	1	1		2								1		1	Community: outpatient
VA-D-0145	2011849944	D	57	1	M	Asian/Pacific Islander	2012-01-26		2012-01-24	0	1	0	1	Negative	Positive	Positive	1	1	1		2		FEW BLASTOCYSTIS HOMINIS	RARE DIENTAMOEBA FRAGILIS			1		2		1	Community: outpatient
VA-D-0161	2011849960	D	39	1	M	Asian/Pacific Islander	2012-01-31		2012-01-31	0	1	0	1	Negative	Negative	Negative	1	1	1		2								0		1	Community: outpatient
VA-D-0167	2011849966	D	82	2	M	Hispanic	2012-02-01		2012-02-01	0	1	0	1	Negative	Positive	Positive	1	0	0		2								0		2	Community: outpatient
VA-D-0183	2011849982	D	51	1	M	Black/African American	2012-02-05		2012-02-04	0	1	0	1	Negative	Negative	Negative	1	0	0		2	POSITIVE FOR C.DIFF			Positive				1		2	Community: outpatient
VA-D-0184	2011849983	D	62	1	M	White	2012-02-05		2012-02-04	0	1	0	1	Negative	Negative	Negative	1	0	0		2	POSITIVE FOR C.DIFF			Positive				1		2	Community: outpatient
VA-D-0195	2011849994	D	74	2	M	Black/African American	2012-02-13		2012-02-08	0	1	0	1	Negative	Negative	Negative	1	0	0		2	POSITIVE FOR C.DIFF			Positive				5		2	Community: outpatient
VA-D-0197	2011849996	D	60	1	M	White	2012-02-13		2012-02-09	0	1	0	1	Negative	Negative	Negative	1	0	1		2								4		2	Community: outpatient
VA-D-0248	2011850074	D	62	1	M	White	2012-04-23		2012-04-23	0	1	0	1	Negative	Negative	Negative	1	1	1		2								0		4	Community: outpatient
VA-D-0256	2011850082	D	72	2	M	White	2012-04-23		2012-04-19	0	1	0	1	Negative	Negative	Negative	1	0	0		2	POSITIVE FOR C.DIFF			Positive				4		4	Community: outpatient
VA-D-0293	2011850194	D	51	1	M	White	2012-08-10		2012-08-07	0	1	0	1	Negative	Negative	Negative	0	1	1		2								3		8	Community: outpatient
VA-D-0295	2011850196	D	68	2	M	Unknown/Did not answer	2012-08-11		2012-08-08	1	1	0	1	Negative	Negative	Negative	1	1	1	OCCULT BLOOD, STOOL	1								3		8	Community: outpatient
VA-D-0305	2011850206	D	67	2	M	White	2012-08-16		2012-08-16	0	1	1	0	Negative	Negative	Negative	0	1	1		2								0		8	Community: outpatient
VA-D-0313	2011850214	D	75	2	M	Black/African American	2012-08-28		2012-08-28	0	1	0	1	Negative	Negative	Negative	1	1	1		2								0		8	Community: outpatient
VA-D-0347	2011850248	D	71	2	M	White	2012-09-24	2012-09-21		0	1	0	0	Negative	Negative	Negative	1	1	1		2							3			9	Community: outpatient
VA-D-0366	2011850267	D	65	2	M	White	2012-10-22		2012-10-21	0	1	0	1	Negative	Negative	Negative	1	1	1		2								1		10	Community: outpatient
VA-B-0014	2010849624	B	63	1	M	Black/African American	2011-11-09		2011-11-07		1	0	1	Negative	Negative	Negative	1	1	1		2								2		11	Community: outpatient
VA-B-0137	2011847934	B	60	1	M	White	2012-02-29		2012-02-29		1	0	1	Negative	Negative	Negative	1	1	1		2								0		2	Community: outpatient
VA-B-0144	2011847941	B	61	1	M	Black/African American	2012-02-22		2012-02-22		1	0	1	Negative	Negative	Negative	0	1	1		2								0		2	Community: outpatient
VA-B-0145	2011847942	B	71	2	M	White	2012-03-07		2012-03-07		1	1	1	Negative	Negative	Negative	0	1	1		2								0		3	Community: outpatient
VA-B-0148	2011847945	B	66	2	M	White	2012-02-24		2012-02-24		1	0	1	Negative	Negative	Negative	1	1	1		2								0		2	Community: outpatient
VA-B-0150	2011847947	B	73	2	M	White	2012-03-01		2012-03-01		1	0	1	Negative	Negative	Negative	1	1	0		2								0		3	Community: outpatient
VA-B-0152	2011847949	B	26	1	M	White	2012-02-29		2012-02-29		1	0	1	Negative	Negative	Negative	1	0	0		2	C.DIFF			Positive				0		2	Community: outpatient
VA-B-0156	2011847953	B	82	2	M	White	2012-02-14		2012-02-14		1	0	1	Negative	Negative	Negative	1	1	1		2								0		2	Community: outpatient
VA-B-0161	2011847958	B	59	1	M	Black/African American	2012-02-13		2012-02-07		1	1	1	Negative	Negative	Negative	0	1	1		2								6		2	Community: outpatient
VA-B-0165	2011847960	B	72	2	M	White	2012-03-30		2012-03-30		1	0	1	Negative	Negative	Negative	1	1	1		2								0		3	Community: outpatient
VA-B-0166	2011847961	B	38	1	M	White	2012-03-05		2012-03-05		1	0	1	Negative	Negative	Negative	1	0	1		2								0		3	Community: outpatient
VA-B-0167	2011847962	B	62	1	M	White	2012-03-06		2012-03-06		1	0	0	Negative	Negative	Negative	1	1	1		2								0		3	Community: outpatient
VA-B-0170	2011847965	B	63	1	M	White	2012-03-05		2012-03-05		1	0	0	Negative	Negative	Negative	1	1	1		2								0		3	Community: outpatient
VA-B-0174	2011847969	B	43	1	M	White	2012-03-19		2012-03-19		1	0	0	Negative	Negative	Negative	1	0	1		2								0		3	Community: outpatient
VA-B-0176	2011847971	B	31	1	M	White	2012-03-26		2012-03-26		1	0	0	Negative	Negative	Negative	1	1	1		2								0		3	Community: outpatient
VA-B-0177	2011847972	B	40	1	M	White	2012-03-29		2012-03-29		1	0	0	Negative	Negative	Negative	1	1	1		2								0		3	Community: outpatient
VA-B-0178	2011847973	B	63	1	M	White	2012-03-16		2012-03-16		1	0	0	Negative	Negative	Negative	0	1	1		2								0		3	Community: outpatient
VA-B-0179	2011847974	B	77	2	M	White	2012-03-23		2012-03-23		1	0	0	Negative	Negative	Negative	0	1	1		2								0		3	Community: outpatient
VA-B-0188	2011847983	B	61	1	M	Black/African American	2012-03-06		2012-03-06		1	0	0	Negative	Negative	Negative	1	1	1		2								0		3	Community: outpatient
VA-B-0189	2011847984	B	64	1	M	Black/African American	2012-03-28		2012-03-28		1	0	1	Negative	Negative	Negative	1	1	1		2								0		3	Community: outpatient
VA-B-0190	2011847985	B	67	2	M	White	2012-03-21		2012-03-21		1	0	0	Negative	Negative	Negative	0	0	0		2								0		3	Community: outpatient
VA-B-0196	2011847991	B	50	1	M	Black/African American	2012-03-19		2012-03-19		1	0	1	Negative	Negative	Negative	1	1	1		2								0		3	Community: outpatient
VA-B-0198	2011847993	B	57	1	M	White	2012-03-16		2012-03-16		1	0	1	Negative	Negative	Negative	1	1	1		2								0		3	Community: outpatient
VA-B-0203	2011847998	B	60	1	M	Black/African American	2012-04-01		2012-04-01		1	0	1	Negative	Negative	Negative	1	0	1		2								0		4	Community: outpatient
VA-B-0204	2011847999	B	53	1	M	Black/African American	2012-03-23		2012-03-23		1	0	1	Negative	Negative	Negative	1	1	1		2								0		3	Community: outpatient
VA-B-0207	2011848002	B	51	1	M	Black/African American	2012-03-26		2012-03-26		1	0	1	Negative	Negative	Negative	0	0	1		2								0		3	Community: outpatient
VA-B-0208	2011848003	B	34	1	F	Black/African American	2012-03-19		2012-03-19		1		0	Negative	Negative	Negative	0	1	1		2								0		3	Community: outpatient
VA-B-0209	2011848004	B	42	1	M	Black/African American	2012-03-26		2012-03-26		1	0	1	Negative	Negative	Negative	1	1	1		2								0		3	Community: outpatient
VA-B-0210	2011848005	B	27	1	F	Black/African American	2012-03-21		2012-03-21		1	0	0	Negative	Negative	Negative	0	0	1		2								0		3	Community: outpatient
VA-B-0211	2011848006	B	55	1	F	White	2012-03-14		2012-03-14		1	1	0	Negative	Negative	Negative	0	0	0		2								0		3	Community: outpatient
VA-B-0212	2011848007	B	58	1	M	Black/African American	2012-03-29		2012-03-29		1	0	0	Negative	Negative	Negative	1	1	1		2								0		3	Community: outpatient
VA-B-0213	2011848008	B	73	2	M	Black/African American	2012-03-13		2012-03-13		1	0	1	Negative	Negative	Negative	1	0	0		2								0		3	Community: outpatient
VA-B-0215	2011848007	B	64	1	M	White	2012-04-29		2012-04-29		1	0	1	Negative	Negative	Negative	0	0	1		2								0		4	Community: outpatient
VA-B-0216	2011848009	B	65	2	M	White	2012-04-29		2012-04-29		1	0	1	Negative	Negative	Negative	0	1	1		2								0		4	Community: outpatient
VA-B-0220	2011848013	B	80	2	M	White	2012-04-08		2012-04-08		1	0	0	Negative	Negative	Negative	1	1	1		2								0		4	Community: outpatient
VA-B-0225	2011848018	B	29	1	M	Unknown/Did not answer	2012-04-30		2012-04-30		1	0	0	Negative	Negative	Negative	1	1	1		2								0		4	Community: outpatient
VA-B-0227	2011848020	B	39	1	M	White	2012-05-03		2012-05-03		1	0	0	Negative	Negative	Negative	1	0	1		2								0		5	Community: outpatient
VA-B-0232	2011848025	B	56	1	M	Black/African American	2012-05-02		2012-05-02		1	0	0	Negative	Negative	Negative	1	0	1		2								0		5	Community: outpatient
VA-B-0234	2011848027	B	28	1	F	Black/African American	2012-04-10		2012-04-10		1	0	0	Negative	Negative	Negative	0	0	1		2								0		4	Community: outpatient
VA-B-0235	2011848028	B	72	2	M	White	2012-04-11		2012-04-11		1	0	1	Negative	Negative	Negative	1	1	1		2								0		4	Community: outpatient
VA-B-0236	2011848029	B	63	1	M	American Indian/Alaskan Native	2012-04-11		2012-04-11		1	0	1	Negative	Negative	Negative	1	0	0		2								0		4	Community: outpatient
VA-B-0238	2011848031	B	59	1	M	White	2012-04-24		2012-04-24		1	0	1	Negative	Negative	Negative	1	1	1		2								0		4	Community: outpatient
VA-B-0240	2011848033	B	50	1	M	Black/African American	2012-04-16		2012-04-16		1	0	0	Negative	Negative	Negative	0	0	0		2								0		4	Community: outpatient
VA-B-0241	2011848034	B	55	1	M	White	2012-04-14		2012-04-14		1	0	0	Negative	Negative	Negative	1	1	1		2								0		4	Community: outpatient
VA-B-0242	2011848035	B	60	1	M	Black/African American	2012-04-14		2012-04-14		1	0	0	Negative	Negative	Negative	1	0	0		2								0		4	Community: outpatient
VA-B-0243	2011848036	B	64	1	M	White	2012-04-14		2012-04-14		1	0	0	Negative	Negative	Negative	1	1	1		2								0		4	Community: outpatient
VA-B-0244	2011848037	B	62	1	M	White	2012-03-21		2012-03-21		1	0	1	Positive	Negative	Positive	0	1	1		2								0		3	Community: outpatient
VA-B-0245	2011848038	B	54	1	M	Black/African American	2012-05-03		2012-05-02		1	0	1	Negative	Negative	Negative	0	1	1		2								1		5	Community: outpatient
VA-B-0256	2011848053	B	65	2	M	White	2012-05-14		2012-05-14		1	0	1	Negative	Negative	Negative	1	1	1		2								0		5	Community: outpatient
VA-B-0257	2011848054	B	62	1	M	Black/African American	2012-05-14		2012-05-14		1			Negative	Negative	Negative	1	1	1		2								0		5	Community: outpatient
VA-B-0258	2011848055	B	33	1	M	Black/African American	2012-05-31		2012-05-31		1	0	1	Negative	Negative	Negative	1	1	1		2								0		5	Community: outpatient
VA-B-0259	2011848056	B	42	1	M	Black/African American	2012-05-29		2012-05-29		1	0	1	Negative	Negative	Negative	1	1	1		2								0		5	Community: outpatient
VA-B-0262	2011848059	B	52	1	F	Black/African American	2012-05-30		2012-05-30		1	0	1	Negative	Negative	Negative	1	1	1		2								0		5	Community: outpatient
VA-B-0263	2011848060	B	63	1	M	Black/African American	2012-05-14		2012-05-14		1	0	0	Negative	Negative	Negative	0	0	0		2								0		5	Community: outpatient
VA-B-0264	2011848061	B	51	1	M	Black/African American	2012-05-15		2012-05-15		1	0	1	Negative	Negative	Negative	1	1	1		2								0		5	Community: outpatient
VA-B-0267	2011848064	B	39	1	F	Black/African American	2012-05-14		2012-05-14		1	0	0	Negative	Negative	Negative	0	0	0		2								0		5	Community: outpatient
VA-B-0272	2011848069	B	23	1	M	White	2012-05-14		2012-05-09		1	0	1	Negative	Negative	Negative	1	1	1		2								5		5	Community: outpatient
VA-B-0276	2011848073	B	38	1	F	Black/African American	2012-05-03		2012-04-27		1	0	1	Negative	Negative	Negative	1	0	0		2								6		5	Community: outpatient
VA-B-0278	2011848075	B	30	1	M	Unknown/Did not answer	2012-05-29		2012-05-29		1	0	0	Negative	Negative	Negative	1	1	1		2								0		5	Community: outpatient
VA-B-0281	2011848078	B	57	1	M	White	2012-05-10		2012-05-08		1	0	1	Negative	Negative	Negative	1	0	0		2								2		5	Community: outpatient
VA-B-0282	2011848079	B	71	2	M	White	2012-05-15		2012-05-15		1	0	0	Negative	Negative	Negative	1	1	1		2								0		5	Community: outpatient
VA-B-0299	2011848096	B	27	1	M	Black/African American	2012-06-05		2012-06-05		1			Negative	Negative	Negative	0	0	0		2								0		6	Community: outpatient
VA-B-0300	2011848097	B	60	1	M	White	2012-06-19		2012-06-19		1	0		Negative	Negative	Negative	1	1	1		2								0		6	Community: outpatient
VA-B-0301	2011848098	B	62	1	M	White	2012-06-17		2012-06-17		1	0	1	Negative	Negative	Negative	1	1	1		2								0		6	Community: outpatient
VA-B-0307	2011848104	B	38	1	F	Black/African American	2012-06-25		2012-06-19		1	1	1	Negative	Negative	Negative	0	1	1		2								6		6	Community: outpatient
VA-B-0313	2011848110	B	63	1	M	White	2012-06-29		2012-06-22		1	0	1	Negative	Negative	Negative	0	1	0		2								7		6	Community: outpatient
VA-B-0318	2011848115	B	60	1	M	Unknown/Did not answer	2012-06-20		2012-06-15		1	0	1	Negative	Negative	Negative	1	1	1		2								5		6	Community: outpatient
VA-B-0321	2011848118	B	39	1	F	Black/African American	2012-07-17		2012-07-17		1	0	0	Negative	Negative	Negative	1	0	1		2								0		7	Community: outpatient
VA-B-0322	2011848119	B	53	1	M	White	2012-07-24		2012-07-20		1	1	1	Negative	Negative	Negative	1	1	1		2								4		7	Community: outpatient
VA-B-0351	2011848148	B	61	1	F	Black/African American	2012-06-19		2012-06-19		1	0	1	Negative	Negative	Negative	0	1	1		2								0		6	Community: outpatient
VA-B-0355	2011848152	B	88	2	M	Unknown/Did not answer	2012-07-31		2012-07-29		1	1	1	Negative	Negative	Negative	1	0	0		2								2		7	Community: outpatient
VA-B-0358	2011848155	B	51	1	M	Black/African American	2012-07-03		2012-06-30		1	0	1	Negative	Negative	Negative	1	1	1		2	C.DIFF			Positive				3		7	Community: outpatient
VA-B-0360	2011848157	B	57	1	M	White	2012-07-11		2012-07-11		1	0	1	Negative	Negative	Negative	1	0	1		2	C.DIFF			Positive				0		7	Community: outpatient
VA-B-0365	2011848162	B	42	1	M	White	2012-07-02		2012-06-25		1	0	1	Negative	Negative	Negative	1	0	1		2								7		7	Community: outpatient
VA-B-0379	2011848176	B	49	1	F	Black/African American	2012-07-20		2012-07-20		1			Negative	Negative	Negative	0	1	0		2								0		7	Community: outpatient
VA-B-0384	2011848181	B	58	1	M	White	2012-07-12		2012-07-12		1		1	Negative	Negative	Negative	1	1	1		2								0		7	Community: outpatient
VA-B-0394	2011848191	B	29	1	M	White	2012-08-06		2012-08-06		1	0	1	Negative	Negative	Negative	1	1	1		2								0		8	Community: outpatient
VA-B-0396	2011848193	B	61	1	M	Black/African American	2012-08-01		2012-08-01		1	0	1	Negative	Negative	Negative	1	0	0		2	C.DIFF			Positive				0		8	Community: outpatient
VA-B-0397	2011848194	B	71	2	M	Black/African American	2012-07-16		2012-07-16		1	0	1	Negative	Negative	Negative	1	1	1		2								0		7	Community: outpatient
VA-B-0426	2011848223	B	66	2	M	Unknown/Did not answer	2012-09-06		2012-09-02		1	1	1	Positive	Negative	Positive	0	0	1		2								4		9	Community: outpatient
VA-B-0444	2011848241	B	51	1	M	Black/African American	2012-09-07		2012-09-03		1	0	1	Negative	Negative	Negative	1	0	1		2								4		9	Community: outpatient
VA-B-0456	2011848253	B	66	2	M	White	2012-09-10		2012-09-07		1	0	1	Negative	Negative	Negative	1	0	1		2								3		9	Community: outpatient
VA-B-0460	2011848257	B	62	1	M	White	2012-09-23		2012-09-23		1	0	1	Negative	Negative	Negative	1	1	1		2	SALMONELLA							0		9	Community: outpatient
VA-B-0466	2011848263	B	54	1	M	Black/African American	2012-09-12		2012-09-11		1	0	1	Negative	Negative	Negative	1	0	1		2								1		9	Community: outpatient
VA-B-0475	2011848272	B	74	2	M	White	2012-09-17		2012-09-12		1	1	1	Negative	Negative	Negative	1	0	1		2								5		9	Community: outpatient
VA-B-0482	2011848279	B	40	1	F	White	2012-09-15		2012-09-15		1	0	0	Negative	Negative	Negative	0	1	1		2								0		9	Community: outpatient
VA-B-0490	2011848287	B	50	1	F	Black/African American	2012-10-05		2012-10-05		1	0	1	Negative	Negative	Negative	1	1	1		2								0		10	Community: outpatient
VA-B-0491	2011848288	B	66	2	M	Black/African American	2012-10-05		2012-10-03		1	0	1	Negative	Negative	Negative	1	1	1		2	C.DIFF			Positive				2		10	Community: outpatient
VA-B-0514	2011848311	B	64	1	M	White	2012-10-26		2012-10-21		1	1	1	Negative	Negative	Negative	1	0	0		2								5		10	Community: outpatient
VA-B-0526	2011848322	B	52	1	M	Black/African American	2012-10-31		2012-10-26		1	0	1	Negative	Negative	Negative	1	0	1		2								5		10	Community: outpatient
VA-B-0562	2011848343	B	79	2	M	Black/African American	2012-10-10		2012-10-10		1	0	1	Negative	Negative	Negative	1	0	1		2								0		10	Community: outpatient
VA-A-0009	2011850806	A	66	2	M	Black/African American	2011-09-13		2011-09-07		1	0	1	Negative	Negative	Negative	1		1	OCCULT BLOOD	1								6		9	Community: outpatient
VA-A-0011	2011850808	A	29	1	M	Unknown/Did not answer	2011-09-14		2011-09-07		1	0	1	Negative	Negative	Negative	0	1	0		2								7		9	Community: outpatient
VA-A-0033	2011850830	A	76	2	M	White	2011-09-24		2011-09-24		1	0	1	Negative	Negative	Negative	0	0	0		2								0		9	Community: outpatient
VA-A-0088	2011850885	A	65	2	M	Black/African American	2011-10-18		2011-10-15		1	0	1	Negative	Negative	Negative	1	1	1		2								3		10	Community: outpatient
VA-A-0094	2011850891	A	69	2	M	White	2011-10-22		2011-10-15		1	0	1	Negative	Negative	Negative	0	0	1		2								7		10	Community: outpatient
VA-A-0097	2011850894	A	76	2	M	White	2011-10-24		2011-10-21		1	0	1	Negative	Negative	Negative	1	0	0		2								3		10	Community: outpatient
VA-A-0099	2011850896	A	57	1	M	White	2011-10-25		2011-10-24		1	1	1	Negative	Negative	Negative	1	0	0		2								1		10	Community: outpatient
VA-A-0123	2011850920	A	34	1	M	White	2011-11-04		2011-11-04		1	0	1	Negative	Negative	Negative	1	0	0		2								0		11	Community: outpatient
VA-A-0149	2011850946	A	65	2	M	Black/African American	2011-11-18		2011-11-14		1	1	1	Negative	Positive	Positive	1	0	0		2								4		11	Community: outpatient
VA-A-0162	2011850959	A	43	1	F	Black/African American	2011-11-28		2011-11-22		1	1	1	Negative	Negative	Negative	1	0	1		2								6		11	Community: outpatient
VA-A-0220	2011851017	A	83	2	M	White	2011-12-27		2011-12-23		1	0	1	Negative	Negative	Negative	1	0	0		2	C.DIFFICILE			Positive				4		12	Community: outpatient
VA-A-0274	2011851071	A	32	1	F	Black/African American	2012-01-24		2012-01-23		1	1	1	Negative	Positive	Positive	1	0	0		2								1		1	Community: outpatient
VA-A-0292	2011851089	A	91	2	M	White	2012-02-05		2012-02-04		1	1	1	Negative	Positive	Positive	1	0	0		2								1		2	Community: outpatient
VA-A-0315	2011851112	A	66	2	M	White	2012-02-14		2012-02-14		1	0	1	Negative	Negative	Negative	1	1	1	GRAM STAIN	1								0		2	Community: outpatient
VA-A-0324	2011851121	A	73	2	M	White	2012-02-23		2012-02-22		1	0	1	Negative	Positive	Positive	1	0	1		2								1		2	Community: outpatient
VA-A-0330	2011851127	A	73	2	M	Black/African American	2012-02-26		2012-02-26		1	0	1	Negative	Negative	Negative	1	0	0		2								0		2	Community: outpatient
VA-A-0347	2011851144	A	29	1	F	Black/African American	2012-03-06		2012-03-06		1	1	1	Negative	Negative	Negative	1	0	0		2								0		3	Community: outpatient
VA-A-0360	2011851157	A	75	2	M	Black/African American	2012-03-11		2012-03-11		1	0	1	Negative	Negative	Negative	1	0	0		2								0		3	Community: outpatient
VA-A-0379	2011851176	A	54	1	M	Black/African American	2012-03-19		2012-03-15		1	0	1	Negative	Negative	Negative	0	1	0		2								4		3	Community: outpatient
VA-A-0425	2011851222	A	82	2	M	White	2012-04-07		2012-04-07		1	0	1	Negative	Negative	Negative	1	0	0		2								0		4	Community: outpatient
VA-A-0434	2011851231	A	66	2	M	Unknown/Did not answer	2012-04-16		2012-04-09		1	0	0	Negative	Negative	Negative	0	1	0	OCCULT BLOOD	1	OCCULT POSITIVE							7		4	Community: outpatient
VA-A-0456	2011851253	A	94	2	M	Black/African American	2012-04-26		2012-04-25		1	0	1	Negative	Negative	Negative	0	0	0		2	C.DIFFICILE			Positive				1		4	Community: outpatient
VA-A-0458	2011851255	A	84	2	M	White	2012-04-27		2012-04-25		1	0	1	Negative	Negative	Negative	1	0	0		2	C.DIFFICILE			Positive				2		4	Community: outpatient
VA-A-0518	2011851315	A	67	2	M	White	2012-05-29		2012-05-22		1	0	0	Negative	Negative	Negative	0	0	0	OCCULT BLOOD	1								7		5	Community: outpatient
VA-A-0521	2011851318	A	83	2	M	White	2012-05-31		2012-05-31		1	0	1	Positive	Negative	Positive	1	0	0		2	C. DIFFICILE			Positive	1			0		5	Community: outpatient
VA-A-0524	2011851321	A	75	2	M	Black/African American	2012-06-03		2012-06-03		1	0	1	Negative	Negative	Negative	1	0	0	OCCULT BLOOD	1								0		6	Community: outpatient
VA-A-0528	2011851325	A	75	2	M	Black/African American	2012-06-05		2012-06-04		1	1	1	Negative	Negative	Negative	1	0	0		2	C. DIFFICILE			Positive				1		6	Community: outpatient
VA-A-0530	2011851327	A	92	2	M	White	2012-06-06		2012-06-06		1	0	1	Negative	Negative	Negative	1	0	0		2								0		6	Community: outpatient
VA-A-0538	2011851335	A	69	2	M	White	2012-06-08		2012-06-03		1	0	1	Negative	Negative	Negative	1	1	1	GRAM STAIN	1								5		6	Community: outpatient
VA-A-0545	2011851342	A	61	1	M	Black/African American	2012-06-13		2012-06-07		1	0	1	Negative	Negative	Negative	1	1	0		2								6		6	Community: outpatient
VA-A-0560	2011851357	A	55	1	M	Black/African American	2012-06-22		2012-06-22		1	0	1	Negative	Negative	Negative	1	1	1		2								0		6	Community: outpatient
VA-A-0561	2011851358	A	84	2	M	White	2012-06-22		2012-06-21		1	0	1	Negative	Negative	Negative	1	1	1		2								1		6	Community: outpatient
VA-A-0597	2011851394	A	82	2	M	White	2012-08-03		2012-08-01		1	0	1	Negative	Negative	Negative	1	0	0		2								2		8	Community: outpatient
VA-A-0608	2011851405	A	80	2	M	Black/African American	2012-08-17		2012-08-17		1	0	1	Negative	Negative	Negative	1	0	0		2								0		8	Community: outpatient
VA-A-0615	2011851412	A	73	2	M	Black/African American	2012-08-21		2012-08-18		1	0	1	Negative	Negative	Negative	1	0	0		2								3		8	Community: outpatient
VA-A-0638	2011851435	A	23	1	M	White	2012-09-06		2012-09-02		1	0	1	Negative	Negative	Negative	1	0	1		2								4		9	Community: outpatient
VA-A-0642	2011851439	A	83	2	M	White	2012-09-10		2012-09-07		1	0	1	Negative	Negative	Negative	1	0	0		2								3		9	Community: outpatient
VA-A-0646	2011851443	A	83	2	M	White	2012-09-11		2012-09-05		1	0	1	Negative	Negative	Negative	1	1	0		2								6		9	Community: outpatient
VA-A-0686	2011851483	A	69	2	M	White	2012-10-10		2012-10-08		1	0	1	Negative	Negative	Negative	1	1	1		2								2		10	Community: outpatient
VA-A-0697	2011851494	A	68	2	M	Black/African American	2012-10-16		2012-10-16		1	0	1	Negative	Negative	Negative	1	0	0		2								0		10	Community: outpatient
VA-C-0024	2011848821	C	69	2	M	Unknown/Did not answer	2011-11-07		2011-11-01	0	1	0	1	Negative	Negative	Negative	1	1	1		2								6		11	Community: outpatient
VA-C-0035	2011848832	C	73	2	M	White	2011-11-09		2011-11-06	1	1	0	1	Negative	Negative	Negative	1	0	1		2								3		11	Community: outpatient
VA-C-0047	2011848844	C	24	1	F	Black/African American	2011-11-10		2011-11-05		1	0	1	Negative	Negative	Negative	0	0	1		2								5		11	Community: outpatient
VA-C-0067	2011848864	C	71	2	M	White	2011-11-16		2011-11-09		1	0	1	Negative	Negative	Negative	1	1	1		2	C. DIFFICILE			Positive				7		11	Community: outpatient
VA-C-0127	2011848924	C	59	1	F	Black/African American	2011-12-02		2011-11-25		1	1	1	Negative	Negative	Negative	1	0	1		2								7		12	Community: outpatient
VA-C-0132	2011848929	C	55	1	M	Black/African American	2011-12-03		2011-11-26		1	0	1	Negative	Positive	Positive	1	0	1	MYCOLOGY CULTURE	1	C. ALBICANS / DUBLINIENSIS					1		7		12	Community: outpatient
VA-C-0133	2011848930	C	64	1	F	White	2011-12-03		2011-12-01		1	0	1	Negative	Negative	Negative	1	0	0		2								2		12	Community: outpatient
VA-C-0191	2011848988	C	43	1	M	White	2011-12-17		2011-12-14		1	0	1	Negative	Negative	Negative	0	0	1		2								3		12	Community: outpatient
VA-C-0196	2011848993	C	50	1	M	White	2011-12-19		2011-12-13		1	0	1	Negative	Negative	Negative	1	1	1	FECAL FAT, YERSINIA, VIBRIO	1								6		12	Community: outpatient
VA-C-0244	2011849041	C	26	1	M	White	2012-01-04		2011-12-29		1	0	1	Negative	Negative	Negative	1	1	1		2								6		1	Community: outpatient
VA-C-0270	2011849067	C	39	1	M	White	2012-01-10		2012-01-07		1	0	1	Negative	Negative	Negative	1	1	1		2								3		1	Community: outpatient
VA-C-0271	2011849068	C	64	1	M	White	2012-01-10		2012-01-10		1	1	1	Negative	Positive	Positive	1	1	1		2								0		1	Community: outpatient
VA-C-0358	2011849155	C	81	2	M	Hispanic	2012-02-09		2012-02-02		1	0	1	Negative	Negative	Negative	1	1	1		2								7		2	Community: outpatient
VA-C-0445	2011849245	C	33	1	M	Black/African American	2012-03-05		2012-02-29		1	1	1	Negative	Negative	Negative	0	1	1		2								5		3	Community: outpatient
VA-C-0534	2011849334	C	48	1	M	Black/African American	2012-04-02		2012-03-30		1	0	1	Positive	Negative	Positive	1	1	1		2								3		4	Community: outpatient
VA-C-0559	2011849359	C	59	1	M	White	2012-04-10		2012-04-08		1	0	1	Negative	Negative	Negative	1	0	0		2								2		4	Community: outpatient
VA-C-0606	2011849406	C	69	2	M	White	2012-04-23		2012-04-22		1		1	Negative	Negative	Negative	1	0	0		2	C.DIFFICLE			Positive				1		4	Community: outpatient
VA-C-0621	2011849421	C	54	1	M	Black/African American	2012-04-27		2012-04-22		1	0	1	Negative	Negative	Negative	0	1	1		2								5		4	Community: outpatient
VA-C-0627	2011849427	C	30	1	M	Hispanic	2012-05-01		2012-05-01		1	0	1	Negative	Negative	Negative	1	0	1		2								0		5	Community: outpatient
VA-C-0654	2011849454	C	58	1	M	White	2012-05-05		2012-05-02		1	0	1	Negative	Negative	Negative	0	0	1		2								3		5	Community: outpatient
VA-C-0662	2011849462	C	60	1	M	Black/African American	2012-05-09		2012-05-02		1	0	1	Negative	Negative	Negative	1	0	1		2								7		5	Community: outpatient
VA-C-0678	2011849478	C	57	1	M	White	2012-05-12		2012-05-09		1	0	1	Negative	Negative	Negative	0	0	1		2								3		5	Community: outpatient
VA-C-0727	2011849527	C	59	1	M	Black/African American	2012-05-25		2012-05-21		1	0	1	Negative	Negative	Negative	1	1	0		2								4		5	Community: outpatient
VA-C-0767	2011849567	C	64	1	M	White	2012-06-06		2012-05-30		1	0	1	Negative	Negative	Negative	1	0	0		2								7		6	Community: outpatient
VA-C-0770	2011849570	C	56	1	M	White	2012-06-05		2012-05-30		1	1	1	Negative	Negative	Negative	1	1	0		2								6		6	Community: outpatient
VA-C-0780	2011849580	C	24	1	M	Black/African American	2012-06-09		2012-06-07		1	0	1	Negative	Negative	Negative	0	0	1		2								2		6	Community: outpatient
VA-C-0836	2011849636	C	24	1	M	Asian/Pacific Islander	2012-06-25		2012-06-22		1	1	1	Negative	Negative	Negative	1	0	1		2								3		6	Community: outpatient
VA-C-0862	2011849662	C	67	2	M	Black/African American	2012-07-02		2012-07-01		1	0	1	Negative	Negative	Negative	1	1	1		2	CAMPYLOBACTER JEJUNI							1		7	Community: outpatient
VA-C-0876	2011849676	C	39	1	M	Black/African American	2012-07-06		2012-07-05		1	0	1	Negative	Negative	Negative	1	0	1	CRYPTOSPORIDIUM/CYCLOSPORA/ISOSPORA, MYCOLOGY CULTURE, AFB CULTURE & SMEAR	1	ENTAMOEBA HISTOLYTICA	ENTAMOEBA COLI						1		7	Community: outpatient
VA-C-0882	2011849682	C	75	2	M	White	2012-07-09		2012-07-06		1	0	1	Negative	Negative	Negative	1	0	0		2								3		7	Community: outpatient
VA-C-0930	2011849730	C	54	1	M	White	2012-07-23		2012-07-20		1	0	1	Negative	Negative	Negative	1	0	1		2	C.DIFFICILE			Positive				3		7	Community: outpatient
VA-C-0939	2011849739	C	59	1	M	White	2012-07-24		2012-07-21		1	0	1	Negative	Negative	Negative	1	1	0		2								3		7	Community: outpatient
VA-C-0945	2011849745	C	25	1	F	White	2012-07-26		2012-07-19		1	0	0	Negative	Negative	Negative	0	1	0		2								7		7	Community: outpatient
VA-C-0987	2011849787	C	51	1	F	Black/African American	2012-08-09		2012-08-05		1	0	1	Negative	Negative	Negative	0	1	0		2								4		8	Community: outpatient
VA-C-1008	2011853009	C	60	1	M	White	2012-08-13		2012-08-07		1	0	1	Negative	Negative	Negative	1	0	0		2								6		8	Community: outpatient
VA-C-1034	2011853035	C	63	1	M	Black/African American	2012-08-20		2012-08-19	0	1	1	1	Negative	Positive	Positive	1	0	1		2								1		8	Community: outpatient
VA-C-1077	2011853078	C	55	1	M	White	2012-09-07		2012-09-06		1	1	1	Negative	Negative	Negative	1	1	1		2								1		9	Community: outpatient
VA-C-1155	2011853156	C	42	1	M	White	2012-09-28		2012-09-25	0	1	0	1	Negative	Negative	Negative	0	1	1		2								3		9	Community: outpatient
VA-C-1171	2011853172	C	65	2	M	White	2012-10-02		2012-09-25	0	1	0	1	Negative	Negative	Negative	1	0	1		2								7		10	Community: outpatient
VA-C-1175	2011853176	C	63	1	F	White	2012-10-05		2012-10-03		1	0	1	Negative	Negative	Negative	0	1	0		2								2		10	Community: outpatient
VA-C-1185	2011853186	C	81	2	M	Black/African American	2012-10-12		2012-10-07		1	0	1	Negative	Positive	Positive	1	1	1		2								5		10	Community: outpatient
VA-C-1203	2011853204	C	26	1	M	White	2012-10-19		2012-10-12		1	0	1	Negative	Negative	Negative	1	0	1		2								7		10	Community: outpatient
VA-C-1233	2011853234	C	71	2	M	Black/African American	2012-10-26		2012-10-22		1	0	1	Negative	Negative	Negative	1	1	1		2								4		10	Community: outpatient
VA-D-0033	2011849911	D	64	1	M	Hispanic	2011-11-29	2011-11-28	2011-11-25	1	0	1	1	Negative	Positive	Positive	1	1	1		2	POSITIVE FOR C.DIFF			Positive		1	1	4	3	11	Community: inpatient
VA-D-0034	2011849912	D	34	1	M	Hispanic	2011-11-28	2011-11-21	2011-11-21	0	0	0	1	Negative	Negative	Negative	0	0	1		2	SALMONELLA						7	7	0	11	Community: inpatient
VA-D-0045	2011849923	D	57	1	M	White	2011-12-02	2011-12-01	2011-11-26	1	0	0	1	Negative	Negative	Negative	1	1	1		2							1	6	5	12	Community: inpatient
VA-D-0053	2011849931	D	63	1	M	Unknown/Did not answer	2011-12-06	2011-12-05	2011-12-05	1	0	0	1	Negative	Negative	Negative	1	1	1		2		BLASTOCYSTIS HOMINIS					1	1	0	12	Community: inpatient
VA-D-0054	2011849932	D	86	2	M	White	2011-12-06	2011-12-06	2011-12-06	1	0	1	1	Negative	Negative	Negative	1	0	0	NOROVIRUS SCREENING	1							0	0	0	12	Community: inpatient
VA-D-0070	2011849894	D	94	2	M	Asian/Pacific Islander	2011-12-10	2011-12-09	2011-12-09	1	0	0	1	Negative	Negative	Negative	1	1	1		2							1	1	0	12	Community: inpatient
VA-D-0076	2011849900	D	90	2	M	Black/African American	2011-12-10	2011-12-08	2011-12-04	1	0	0	1	Negative	Negative	Negative	1	0	0		2							2	6	4	12	Community: inpatient
VA-D-0087	2011849831	D	65	2	M	White	2011-12-17	2011-12-15	2011-12-12	1	0	1	1	Negative	Positive	Positive	1	1	1		2							2	5	3	12	Community: inpatient
VA-D-0088	2011849832	D	49	1	M	White	2011-12-18	2011-12-17	2011-12-17	0	0	1	1	Negative	Negative	Negative	1	1	1		2	POSITIVE FOR C.DIFF			Positive			1	1	0	12	Community: inpatient
VA-D-0111	2011849856	D	54	1	M	Black/African American	2012-01-02	2012-01-02	2011-12-31	1	0	1	1	Negative	Negative	Negative	0	1	1		2							0	2	2	1	Community: inpatient
VA-D-0112	2011849857	D	81	2	M	White	2012-01-03	2012-01-03	2011-12-27	0	0	0	0	Negative	Positive	Positive	1	1	0		2	RARE BLASTOCYSTIS HOMINIS					1	0	7	7	1	Community: inpatient
VA-D-0114	2011849859	D	68	2	M	Black/African American	2012-01-04	2012-01-04	2011-12-31	1	0	0	1	Negative	Positive	Positive	1	0	1		2							0	4	4	1	Community: inpatient
VA-D-0122	2011849867	D	54	1	M	White	2012-01-04	2012-01-04	2012-01-03	1	0	0	1	Negative	Negative	Negative	1	1	1		2		RARE GIARDIA LAMBLIA TROPHOZOITES					0	1	1	1	Community: inpatient
VA-D-0123	2011849868	D	67	2	M	White	2012-01-05	2012-01-04	2012-01-04	0	0	0	1	Negative	Negative	Negative	1	1	1		2							1	1	0	1	Community: inpatient
VA-D-0129	2011849874	D	68	2	M	White	2012-01-07	2012-01-07	2012-01-07	1	0	0	1	Negative	Negative	Negative	1	0	0		2							0	0	0	1	Community: inpatient
VA-D-0131	2011849876	D	64	1	M	White	2012-01-08	2012-01-05	2012-01-03	1	0	1	1	Negative	Negative	Negative	0	0	1		2	MODERATE AEROMONAS SOBRIA						3	5	2	1	Community: inpatient
VA-D-0134	2011849933	D	63	1	M	White	2012-01-11	2012-01-10	2012-01-10	1	0	0	1	Negative	Negative	Negative	1	0	1		2	POSITIVE FOR C.DIFF			Positive			1	1	0	1	Community: inpatient
VA-D-0141	2011849940	D	71	2	M	Hispanic	2012-01-25	2012-01-24	2012-01-18	1	0	0	0	Negative	Positive	Positive	1	1	1		2							1	7	6	1	Community: inpatient
VA-D-0144	2011849943	D	64	1	M	Hispanic	2012-01-25	2012-01-24	2012-01-24	1	0	1	1	Negative	Negative	Negative	1	1	1		2	POSITIVE FOR C.DIFF			Positive			1	1	0	1	Community: inpatient
VA-D-0148	2011849947	D	47	1	M	Black/African American	2012-01-28	2012-01-28	2012-01-23	1	0	0	1	Negative	Positive	Positive	1	1	1	OCCULT BLOOD, STOOL	1		POSITIVE FOR C. DIFF		Positive		1	0	5	5	1	Community: inpatient
VA-D-0149	2011849948	D	67	2	M	White	2012-01-28	2012-01-27	2012-01-25	1	0	1	1	Negative	Positive	Positive	1	0	0		2							1	3	2	1	Community: inpatient
VA-D-0152	2011849951	D	63	1	M	White	2012-01-29	2012-01-29	2012-01-28	1	0	1	1	Negative	Positive	Positive	1	0	1		2							0	1	1	1	Community: inpatient
VA-D-0163	2011849962	D	89	2	M	White	2012-02-01	2012-02-01	2012-01-30	1	0	1	0	Negative	Positive	Positive	1	1	1		2							0	2	2	2	Community: inpatient
VA-D-0170	2011849969	D	56	1	M	Hispanic	2012-02-01	2012-01-30	2012-01-26	1	0	1	0	Negative	Negative	Negative	1	0	0		2							2	6	4	2	Community: inpatient
VA-D-0178	2011849977	D	36	1	M	White	2012-02-05	2012-02-05	2012-02-04	1	0	0	1	Negative	Negative	Negative	1	0	1		2							0	1	1	2	Community: inpatient
VA-D-0182	2011849980	D	49	1	M	Black/African American	2012-02-06	2012-02-06	2012-02-04	1	0	0	1	Negative	Negative	Negative	1	0	0		2	POSITIVE FOR C.DIFF			Positive			0	2	2	2	Community: inpatient
VA-D-0216	2011850015	D	31	1	M	White	2012-02-28	2012-02-28	2012-02-28	1	0	0	1	Negative	Negative	Negative	1	1	1	OCCULT BLOOD, STOOL	1	BLOOD IN STOOL						0	0	0	2	Community: inpatient
VA-D-0229	2011850028	D	79	2	M	White	2012-03-15	2012-03-14	2012-03-12	1	0	1	1	Negative	Negative	Negative	1	1	1		2							1	3	2	3	Community: inpatient
VA-D-0247	2011850073	D	79	2	M	Black/African American	2012-04-20	2012-04-19	2012-04-19	1	0	1	1	Negative	Negative	Negative	1	1	1		2							1	1	0	4	Community: inpatient
VA-D-0250	2011850076	D	64	1	M	Black/African American	2012-04-23	2012-04-19	2012-04-19	1	0	1	0	Negative	Negative	Negative	1	0	0		2							4	4	0	4	Community: inpatient
VA-D-0251	2011850077	D	41	1	M	Asian/Pacific Islander	2012-04-23	2012-04-23	2012-04-16	1	0	0	1	Negative	Negative	Negative	1	0	0		2	POSITIVE FOR C.DIFF			Positive			0	7	7	4	Community: inpatient
VA-D-0258	2011850084	D	55	1	M	White	2012-04-24	2012-04-23	2012-04-19	1	0	1	1	Negative	Negative	Negative	1	0	0		2	POSITIVE FOR C.DIFF			Positive			1	5	4	4	Community: inpatient
VA-D-0268	2011850094	D	60	1	M	White	2012-04-26	2012-04-25	2012-04-25	0	0	0	1	Negative	Negative	Negative	1	0	1		2							1	1	0	4	Community: inpatient
VA-D-0279	2011850144	D	56	1	M	Black/African American	2012-06-14	2012-06-14	2012-06-07	1	0	0	1	Negative	Negative	Negative	1	0	1	OCCULT BLOOD, STOOL	1							0	7	7	6	Community: inpatient
VA-D-0287	2011850152	D	89	2	M	White	2012-06-17	2012-06-16	2012-06-16	0	0	0	1	Negative	Negative	Negative	1	0	0		2							1	1	0	6	Community: inpatient
VA-D-0301	2011850202	D	68	2	M	White	2012-08-15	2012-08-15	2012-08-15	1	0	0	1	Negative	Negative	Negative	1	1	1		2							0	0	0	8	Community: inpatient
VA-D-0304	2011850205	D	78	2	M	White	2012-08-17	2012-08-17	2012-08-14	1	0	1	1	Negative	Negative	Negative	0	1	1		2							0	3	3	8	Community: inpatient
VA-D-0310	2011850211	D	51	1	F	White	2012-08-22	2012-08-22	2012-08-17	1	0	1	1	Negative	Negative	Negative	1	0	1		2							0	5	5	8	Community: inpatient
VA-D-0314	2011850215	D	71	2	M	White	2012-08-31	2012-08-30	2012-08-30	1	0	0	1	Negative	Negative	Negative	1	1	1		2							1	1	0	8	Community: inpatient
VA-D-0326	2011850227	D	52	1	M	White	2012-09-05	2012-09-04	2012-09-03	1	0	0	1	Negative	Negative	Negative	0	1	1		2							1	2	1	9	Community: inpatient
VA-D-0329	2011850230	D	46	1	M	White	2012-09-06	2012-09-06	2012-09-01	1	0	0	1	Negative	Negative	Negative	1	1	1		2							0	5	5	9	Community: inpatient
VA-D-0354	2011850255	D	40	1	M	Asian/Pacific Islander	2012-10-07	2012-10-06	2012-10-05	1	0	0	1	Negative	Negative	Negative	1	0	0		2							1	2	1	10	Community: inpatient
VA-B-0001	2010849608	B	81	2	M	Black/African American	2011-11-07	2011-11-07	2011-11-07	1	0	1	1	Negative	Negative	Negative	0	0	0	OCCULT BLOOD	1							0	0	0	11	Community: inpatient
VA-B-0015		B	62	1	M	White	2011-12-03	2011-11-30	2011-11-30	0	0	0	1	Negative	Negative	Negative	1	1	1		2							3	3	0	12	Community: inpatient
VA-B-0016	2011847813	B	66	2	M	Black/African American	2011-12-02	2011-12-01	2011-12-01	1	0	0	1	Negative	Negative	Negative	1	1	1		2	C.DIFF			Positive			1	1	0	12	Community: inpatient
VA-B-0024	2011847821	B	54	1	M	White	2011-12-24	2011-12-23	2011-12-23	1	0	1	0	Negative	Negative	Negative	1	0	0		2							1	1	0	12	Community: inpatient
VA-B-0028	2011847825	B	32	1	M	Black/African American	2011-12-03	2011-12-02	2011-12-02	1	0	0	1	Negative	Negative	Negative	1	1	1		2							1	1	0	12	Community: inpatient
VA-B-0032	2011847829	B	71	2	M	White	2011-12-09	2011-12-09	2011-12-09	1	0	0	1	Negative	Negative	Negative	1	0	1		2	C.DIFF			Positive			0	0	0	12	Community: inpatient
VA-B-0037	2011847834	B	53	1	M	Black/African American	2011-12-30	2011-12-28	2011-12-28	1	0	0	1	Negative	Negative	Negative	1	1	1		2							2	2	0	12	Community: inpatient
VA-B-0044	2011847841	B	74	2	M	White	2011-12-29	2011-12-27	2011-12-27	1	0	1	1	Negative	Negative	Negative	1	1	1		2	C.DIFF			Positive			2	2	0	12	Community: inpatient
VA-B-0045	2011847842	B	78	2	M	White	2011-12-25	2011-12-20	2011-12-20	1	0	0	1	Negative	Negative	Negative	1	0	0		2							5	5	0	12	Community: inpatient
VA-B-0049	2011847846	B	73	2	M	White	2011-12-07	2011-12-07	2011-12-07	1	0	1	0	Negative	Negative	Negative	1	1	1		2							0	0	0	12	Community: inpatient
VA-B-0050	2011847847	B	33	1	F	Black/African American	2011-12-12	2011-12-11	2011-12-11	1	0	0	1	Negative	Negative	Negative	0	0	1		2							1	1	0	12	Community: inpatient
VA-B-0105	2011847902	B	55	1	M	Black/African American	2012-02-03	2012-02-01	2012-02-01	0	0	0	1	Negative	Negative	Negative	0	0	0		2							2	2	0	2	Community: inpatient
VA-B-0106	2011847903	B	53	1	M	Black/African American	2012-02-01	2012-01-31	2012-01-25	1	0	1	1	Negative	Negative	Negative	1	0	0		2							1	7	6	2	Community: inpatient
VA-B-0108	2011847905	B	56	1	M	White	2012-01-30	2012-01-30	2012-01-27	0	0	0	1	Negative	Negative	Negative	1	1	1		2							0	3	3	1	Community: inpatient
VA-B-0140	2011847937	B	59	1	M	White	2012-02-24	2012-02-24	2012-02-24	1	0	0	0	Negative	Negative	Negative	0	0	0		2							0	0	0	2	Community: inpatient
VA-B-0164	2011847959	B	68	2	M	Black/African American	2012-03-31	2012-03-30	2012-03-30	1	0	1	1	Negative	Negative	Negative	1	0	1		2							1	1	0	3	Community: inpatient
VA-B-0184	2011847979	B	63	1	M	White	2012-03-26	2012-03-27	2012-03-26	1	0	1	1	Negative	Negative	Negative	1	1	1		2							-1	0	1	3	Community: inpatient
VA-B-0201	2011847996	B	64	1	M	Black/African American	2012-03-19	2012-03-18	2012-03-18	1	0	1	0	Negative	Positive	Positive	1	0	0		2							1	1	0	3	Community: inpatient
VA-B-0202	2011847997	B	54	1	M	Black/African American	2012-03-19	2012-03-17	2012-03-17	1	0	0	0	Negative	Negative	Negative	1	1	1		2							2	2	0	3	Community: inpatient
VA-B-0214	2011848008	B	46	1	M	Black/African American	2012-03-17	2012-03-17	2012-03-17	1	0	0	1	Negative	Negative	Negative	1	1	1		2							0	0	0	3	Community: inpatient
VA-B-0217	2011848010	B	88	2	M	Black/African American	2012-04-29	2012-04-29	2012-04-25	1	0	0	1	Negative	Negative	Negative	1	1	1		2							0	4	4	4	Community: inpatient
VA-B-0218	2011848011	B	82	2	M	Black/African American	2012-04-28	2012-04-26	2012-04-26	1	0	0	0	Negative	Negative	Negative	1	1	1		2							2	2	0	4	Community: inpatient
VA-B-0222	2011848015	B	48	1	M	Black/African American	2012-04-11	2012-04-09	2012-04-09	1	0	0	1	Negative	Negative	Negative	1	1	1		2							2	2	0	4	Community: inpatient
VA-B-0223	2011848016	B	62	1	M	White	2012-04-08	2012-04-08	2012-04-07	1	0	0	1	Negative	Negative	Negative	1	1	1		2							0	1	1	4	Community: inpatient
VA-B-0228	2011848021	B	60	1	M	Black/African American	2012-04-12	2012-04-12	2012-04-12	0	0	0	1	Negative	Negative	Negative	1	1	1		2	C.DIFF			Positive			0	0	0	4	Community: inpatient
VA-B-0254	2011848051	B	43	1	F	White	2012-06-01	2012-05-31	2012-05-31	1	0	1	1	Positive	Negative	Positive	0	0	1		2							1	1	0	6	Community: inpatient
VA-B-0268	2011848065	B	56	1	M	Black/African American	2012-05-02	2012-05-02	2012-04-27	1	0	0	0	Negative	Negative	Negative	1	0	0		2							0	5	5	5	Community: inpatient
VA-B-0280	2011848077	B	57	1	M	Black/African American	2012-05-03	2012-05-01	2012-04-28	1	0	1	1	Negative	Negative	Negative	1	0	0		2							2	5	3	5	Community: inpatient
VA-B-0294	2011848091	B	83	2	M	White	2012-06-03	2012-06-02	2012-05-28		0	0	1	Negative	Negative	Negative	0	0	0		2							1	6	5	6	Community: inpatient
VA-B-0312	2011848109	B	90	2	M	White	2012-06-20	2012-06-19	2012-06-19		0	1	0	Negative	Negative	Negative	1	0	1		2							1	1	0	6	Community: inpatient
VA-B-0330	2011848127	B	63	1	M	White	2012-07-25	2012-07-25	2012-07-25	0	0	0	0	Negative	Negative	Negative	1	0	0		2							0	0	0	7	Community: inpatient
VA-B-0332	2011848129	B	55	1	M	Black/African American	2012-07-25	2012-07-25	2012-07-23	1	0	1	1	Negative	Negative	Negative	1	0	1		2							0	2	2	7	Community: inpatient
VA-B-0333	2011848130	B	52	1	M	White	2012-07-24	2012-07-20	2012-07-18	1	0	1	1	Negative	Negative	Negative	1	0	1		2							4	6	2	7	Community: inpatient
VA-B-0342	2011848139	B	40	1	F	Black/African American	2012-07-25	2012-07-23	2012-07-22	1	0	0	0	Negative	Negative	Negative	1	0	1		2							2	3	1	7	Community: inpatient
VA-B-0343	2011848140	B	51	1	F	Black/African American	2012-07-23	2012-07-23	2012-07-22	1	0	1	1	Negative	Negative	Negative	1	1	1		2							0	1	1	7	Community: inpatient
VA-B-0344	2011848141	B	43	1	M	White	2012-07-19	2012-07-19	2012-07-16	1	0	1	1	Negative	Negative	Negative	1	0	1		2							0	3	3	7	Community: inpatient
VA-B-0356	2011848153	B	62	1	M	White	2012-07-29	2012-07-29	2012-07-26	1	0	1	1	Negative	Negative	Negative	1	1	1		2	CAMPYLOBACTER JEJUNI						0	3	3	7	Community: inpatient
VA-B-0357	2011848154	B	57	1	M	Unknown/Did not answer	2012-07-03	2012-07-02	2012-07-01	1	0	0	1	Negative	Negative	Negative	1	0	1		2							1	2	1	7	Community: inpatient
VA-B-0362	2011848159	B	69	2	M	White	2012-07-01	2012-07-01	2012-06-30	1	0	1	1	Negative	Negative	Negative	1	1	1		2							0	1	1	7	Community: inpatient
VA-B-0377	2011848174	B	70	2	M	White	2012-07-01	2012-07-01	2012-06-29	1	0	1	1	Negative	Negative	Negative	1	0	1		2							0	2	2	7	Community: inpatient
VA-B-0378	2011848175	B	30	1	M	Black/African American	2012-06-26	2012-06-24	2012-06-24	1	0	0	1	Negative	Negative	Negative	1	1	1		2							2	2	0	6	Community: inpatient
VA-B-0383	2011848180	B	51	1	F	Black/African American	2012-07-22	2012-07-23	2012-07-22	1	0	1	1	Negative	Negative	Negative	1	1	1		2							-1	0	1	7	Community: inpatient
VA-B-0385	2011848182	B	57	1	M	Unknown/Did not answer	2012-07-03	2012-07-02	2012-07-01	1	0	0	1	Negative	Negative	Negative	1	1	1		2							1	2	1	7	Community: inpatient
VA-B-0401	2011848198	B	59	1	M	White	2012-07-29	2012-07-29	2012-07-27	0	0	0	1	Negative	Negative	Negative	1	1	1		2							0	2	2	7	Community: inpatient
VA-B-0408	2011848205	B	62	1	M	White	2012-08-05	2012-08-05	2012-07-29	1	0	1	0	Negative	Negative	Negative	1	0	0		2	C.DIFF			Positive			0	7	7	8	Community: inpatient
VA-B-0410	2011848207	B	64	1	M	Black/African American	2012-08-09	2012-08-09	2012-08-09	1	0	0	1	Negative	Negative	Negative	0	1	1		2							0	0	0	8	Community: inpatient
VA-B-0416	2011848213	B	66	2	M	White	2012-09-04	2012-09-02	2012-09-01	0	0	1	1	Negative	Negative	Negative	0	0	1		2							2	3	1	9	Community: inpatient
VA-B-0422	2011848219	B	67	2	M	White	2012-08-27	2012-08-27	2012-08-27	1	0	0	1	Negative	Negative	Negative	1	1	1		2							0	0	0	8	Community: inpatient
VA-B-0433	2011848230	B	61	1	M	Black/African American	2012-09-03	2012-09-03	2012-08-27	1	0	1	1	Negative	Negative	Negative	0	0	0		2							0	7	7	9	Community: inpatient
VA-B-0435	2011848232	B	93	2	M	White	2012-08-10	2012-08-10	2012-08-10	0	0	0	1	Negative	Negative	Negative	1	0	0		2							0	0	0	8	Community: inpatient
VA-B-0463	2011848260	B	63	1	M	Black/African American	2012-09-16	2012-09-16	2012-09-14	1	0	0	1	Negative	Negative	Negative	1	1	0		2	C.DIFF			Positive			0	2	2	9	Community: inpatient
VA-B-0469	2011848266	B	64	1	M	White	2012-09-13	2012-09-11	2012-09-11	1	0	0	1	Negative	Negative	Negative	1	0	0		2							2	2	0	9	Community: inpatient
VA-B-0470	2011848267	B	65	2	M	Black/African American	2012-09-10	2012-09-07	2012-09-06	1	0	1	1	Negative	Negative	Negative	1	1	1		2							3	4	1	9	Community: inpatient
VA-B-0494	2011848291	B	62	1	M	White	2012-10-05	2012-10-05	2012-10-02	1	0	0	1	Negative	Negative	Negative	1	1	1		2							0	3	3	10	Community: inpatient
VA-B-0498	2011848295	B	61	1	M	White	2012-09-29	2012-09-29	2012-09-29	0	0	0	1	Negative	Negative	Negative	1	1	0		2							0	0	0	9	Community: inpatient
VA-B-0499	2011848296	B	60	1	M	Black/African American	2012-09-27	2012-09-27	2012-09-27	0	0	0	1	Negative	Negative	Negative	1	0	1		2							0	0	0	9	Community: inpatient
VA-B-0502	2011848299	B	74	2	M	White	2012-10-02	2012-10-01	2012-09-28	1	0	0	1	Negative	Negative	Negative	1	0	0		2							1	4	3	10	Community: inpatient
VA-B-0505	2011848302	B	60	1	M	White	2012-10-01	2012-10-01	2012-09-24	1	0	1	0	Negative	Negative	Negative	0	0	1		2							0	7	7	10	Community: inpatient
VA-B-0515	2011848312	B	52	1	F	Black/African American	2012-10-24	2012-10-19	2012-10-18	1	0	0	1	Negative	Negative	Negative	1	0	0		2							5	6	1	10	Community: inpatient
VA-B-0525	2011848321	B	57	1	F	White	2012-10-28	2012-10-26	2012-10-25	1	0	1	1	Negative	Negative	Negative	1	0	1		2							2	3	1	10	Community: inpatient
VA-B-0527	2011848323	B	62	1	M	White	2012-10-26	2012-10-26	2012-10-19	0	0	0	1	Negative	Negative	Negative	1	1	1		2							0	7	7	10	Community: inpatient
VA-B-0531	2011848327	B	25	1	M	Unknown/Did not answer	2012-10-31	2012-10-29	2012-10-26	1	0	0	1	Negative	Negative	Negative	1	0	1		2							2	5	3	10	Community: inpatient
VA-B-0533	2011848329	B	57	1	M	Black/African American	2012-10-31	2012-10-28	2012-10-28	1	0	1	1	Negative	Negative	Negative	1	0	1		2							3	3	0	10	Community: inpatient
VA-B-0540	2011848330	B	71	2	M	White	2012-10-30	2012-10-29	2012-10-28	0	0	0	1	Negative	Negative	Negative	1	0	0		2							1	2	1	10	Community: inpatient
VA-B-0542	2011848332	B	68	2	M	White	2012-10-29	2012-10-28	2012-10-26	1	0	0	1	Negative	Negative	Negative	1	0	1		2							1	3	2	10	Community: inpatient
VA-A-0001	2011850798	A	67	2	M	White	2011-09-10	2011-09-07	2011-09-07	0	0	0	1	Negative	Negative	Negative	1	1	1		2							3	3	0	9	Community: inpatient
VA-A-0008	2011850805	A	87	2	M	White	2011-09-13	2011-09-11	2011-09-10	1	0	1	0	Negative	Negative	Negative	1	0	0		2							2	3	1	9	Community: inpatient
VA-A-0017	2011850814	A	66	2	M	Black/African American	2011-09-16	2011-09-16	2011-09-14	1	0	0	1	Negative	Negative	Negative	0	1	1		2							0	2	2	9	Community: inpatient
VA-A-0018	2011850815	A	55	1	M	Black/African American	2011-09-17	2011-09-17	2011-09-17	1	0	0	1	Negative	Negative	Negative	0	0	1		2							0	0	0	9	Community: inpatient
VA-A-0037	2011850834	A	82	2	M	White	2011-09-27	2011-09-26	2011-09-23	1	0	0	1	Negative	Negative	Negative	1	1	1		2							1	4	3	9	Community: inpatient
VA-A-0050	2011850847	A	78	2	M	White	2011-10-02	2011-10-01	2011-09-30	1	0	1	1	Negative	Positive	Positive	1	1	0	GRAM STAIN - RESULTS: "NEGATIVE"	1							1	2	1	10	Community: inpatient
VA-A-0056	2011850853	A	59	1	M	Black/African American	2011-10-05	2011-10-05	2011-10-01	1	0	1	0	Negative	Negative	Negative	1	0	0		2	C.DIFFICILE			Positive			0	4	4	10	Community: inpatient
VA-A-0059	2011850856	A	53	1	M	Black/African American	2011-10-06	2011-10-04	2011-10-02	1	0	0	1	Negative	Negative	Negative	0	1	0	GRAM STAIN RESULTS "FEW WBC'S SEEN."	1							2	4	2	10	Community: inpatient
VA-A-0066	2011850863	A	67	2	M	White	2011-10-07	2011-10-06	2011-10-01	1	0	0	1	Negative	Negative	Negative	1	0	0		2							1	6	5	10	Community: inpatient
VA-A-0067	2011850864	A	86	2	M	White	2011-10-09	2011-10-09	2011-10-07	0	0	0	1	Negative	Negative	Negative	1	0	0		2	C.DIFFICILE			Positive			0	2	2	10	Community: inpatient
VA-A-0075	2011850872	A	76	2	M	White	2011-10-11	2011-10-10	2011-10-06	0	0	0	1	Negative	Negative	Negative	1	0	0		2	C.DIFFICILE			Positive			1	5	4	10	Community: inpatient
VA-A-0087	2011850884	A	56	1	M	Black/African American	2011-10-17	2011-10-17	2011-10-17	0	0	0	1	Negative	Negative	Negative	1	0	0		2							0	0	0	10	Community: inpatient
VA-A-0095	2011850892	A	63	1	M	Black/African American	2011-10-22	2011-10-20	2011-10-20	1	0	1	1	Negative	Negative	Negative	1	0	0		2							2	2	0	10	Community: inpatient
VA-A-0105	2011850902	A	54	1	M	White	2011-10-27	2011-10-26	2011-10-23	1	0	0	1	Negative	Negative	Negative	0	1	0		2							1	4	3	10	Community: inpatient
VA-A-0115	2011850912	A	82	2	M	White	2011-10-31	2011-10-25	2011-10-24	0	0	0	1	Negative	Negative	Negative	1	0	0		2							6	7	1	10	Community: inpatient
VA-A-0127	2011850924	A	54	1	M	White	2011-11-08	2011-11-03	2011-11-01	1	0	0	1	Negative	Negative	Negative	1	0	0		2							5	7	2	11	Community: inpatient
VA-A-0129	2011850926	A	86	2	M	White	2011-11-09	2011-11-08	2011-11-06	0	0	0	1	Negative	Negative	Negative	1	0	0		2	C.DIFFICILE			Positive			1	3	2	11	Community: inpatient
VA-A-0136	2011850933	A	65	2	M	Black/African American	2011-11-13	2011-11-11	2011-11-10	1	0	1	1	Negative	Negative	Negative	1	0	0		2							2	3	1	11	Community: inpatient
VA-A-0141	2011850938	A	61	1	M	Black/African American	2011-11-14	2011-11-12	2011-11-12	0	0	0	1	Negative	Negative	Negative	0	1	0		2							2	2	0	11	Community: inpatient
VA-A-0144	2011850941	A	72	2	M	Black/African American	2011-11-14	2011-11-13	2011-11-11	1	0	1	1	Negative	Negative	Negative	1	0	0		2							1	3	2	11	Community: inpatient
VA-A-0145	2011850942	A	58	1	M	White	2011-11-15	2011-11-09	2011-11-09	0	0	0	1	Negative	Negative	Negative	1	0	0		2							6	6	0	11	Community: inpatient
VA-A-0146	2011850943	A	60	1	M	White	2011-11-15	2011-11-15	2011-11-08	1	0	1	1	Negative	Negative	Negative	1	1	1	GRAM STAIN RESULTS: "RARE WBC SEEN"	1							0	7	7	11	Community: inpatient
VA-A-0147	2011850944	A	59	1	M	Black/African American	2011-11-16	2011-11-15	2011-11-11	1	0	0	1	Negative	Negative	Negative	0	1	0		2							1	5	4	11	Community: inpatient
VA-A-0157	2011850954	A	57	1	M	White	2011-11-25	2011-11-22	2011-11-22	1	0	0	1	Negative	Negative	Negative	1	0	0		2							3	3	0	11	Community: inpatient
VA-A-0182	2011850979	A	74	2	M	Black/African American	2011-12-07	2011-12-06	2011-12-06	0	0	1	1	Negative	Negative	Negative	1	1	0	GRAM STAIN - RESULTS: NO WBC SEEN	1							1	1	0	12	Community: inpatient
VA-A-0185	2011850982	A	28	1	M	Black/African American	2011-12-07	2011-12-06	2011-12-01	1	0	1	1	Negative	Negative	Negative	1	1	0		2							1	6	5	12	Community: inpatient
VA-A-0196	2011850993	A	66	2	M	Black/African American	2011-12-12	2011-12-12	2011-12-11	1	0	0	1	Negative	Negative	Negative	1	0	0		2							0	1	1	12	Community: inpatient
VA-A-0199	2011850996	A	64	1	M	Black/African American	2011-12-14	2011-12-13	2011-12-11	1	0	0	1	Negative	Negative	Negative	1	1	1	GRAM STAIN - RESULTS: RARE WBC SEEN	1	C.DIFFICILE			Positive			1	3	2	12	Community: inpatient
VA-A-0216	2011851013	A	60	1	M	White	2011-12-24	2011-12-23	2011-12-21	1	0	1	1	Negative	Negative	Negative	0	0	0		2							1	3	2	12	Community: inpatient
VA-A-0224	2011851021	A	86	2	M	White	2011-12-28	2011-12-26	2011-12-23	0	0	0	0	Negative	Negative	Negative	1	0	0		2	C.DIFFICILE			Positive			2	5	3	12	Community: inpatient
VA-A-0225	2011851022	A	62	1	M	White	2011-12-29	2011-12-27	2011-12-27	1	0	1	0	Negative	Negative	Negative	1	1	0	GRAM STAIN - RESULTS: "FEW WBC'S SEEN"	1							2	2	0	12	Community: inpatient
VA-A-0229	2011851026	A	70	2	M	White	2011-12-30	2011-12-28	2011-12-28	1	0	0	1	Negative	Negative	Negative	1	1	1		2							2	2	0	12	Community: inpatient
VA-A-0230	2011851027	A	62	1	M	White	2011-12-31	2011-12-27	2011-12-27	1	0	1	1	Negative	Negative	Negative	1	0	0		2							4	4	0	12	Community: inpatient
VA-A-0232	2011851029	A	61	1	M	White	2012-01-01	2011-12-30	2011-12-30	1	0	1	0	Negative	Negative	Negative	1	0	1		2	MANY STAPHYLOCOCCUS AUREUS						2	2	0	1	Community: inpatient
VA-A-0233	2011851030	A	67	2	M	White	2012-01-02	2012-01-02	2012-01-01	1	0	1	1	Negative	Negative	Negative	1	0	0		2							0	1	1	1	Community: inpatient
VA-A-0236	2011851033	A	86	2	M	White	2012-01-05	2012-01-03	2011-12-30	0	0	1	1	Negative	Negative	Negative	1	0	0		2							2	6	4	1	Community: inpatient
VA-A-0241	2011851038	A	86	2	M	White	2012-01-05	2012-01-03	2011-12-30	0	0	1	1	Negative	Negative	Negative	0	0	1		2							2	6	4	1	Community: inpatient
VA-A-0243	2011851040	A	78	2	M	Black/African American	2012-01-08	2012-01-08	2012-01-07	1	0	1	0	Negative	Negative	Negative	0	0	1		2							0	1	1	1	Community: inpatient
VA-A-0245	2011851042	A	79	2	M	White	2012-01-09	2012-01-09	2012-01-09	0	0	0	1	Negative	Negative	Negative	1	0	0		2							0	0	0	1	Community: inpatient
VA-A-0246	2011851043	A	57	1	M	White	2012-01-09	2012-01-09	2012-01-09	0	0	0	1	Negative	Negative	Negative	1	0	0		2							0	0	0	1	Community: inpatient
VA-A-0251	2011851048	A	59	1	M	Black/African American	2012-01-13	2012-01-10	2012-01-10	1	0	0	1	Negative	Negative	Negative	1	0	1		2							3	3	0	1	Community: inpatient
VA-A-0260	2011851057	A	65	2	M	White	2012-01-18	2012-01-16	2012-01-11	1	0	1	1	Negative	Negative	Negative	1	0	0		2							2	7	5	1	Community: inpatient
VA-A-0268	2011851065	A	84	2	M	White	2012-01-21	2012-01-19	2012-01-19	1	0	0	1	Negative	Negative	Negative	0	1	0		2							2	2	0	1	Community: inpatient
VA-A-0275	2011851072	A	64	1	M	Black/African American	2012-01-24	2012-01-23	2012-01-23	1	0	0	1	Negative	Negative	Negative	0	1	1		2							1	1	0	1	Community: inpatient
VA-A-0278	2011851075	A	63	1	M	Black/African American	2012-01-26	2012-01-25	2012-01-20	1	0	1	1	Negative	Negative	Negative	1	0	0		2							1	6	5	1	Community: inpatient
VA-A-0280	2011851077	A	89	2	M	White	2012-01-26	2012-01-26	2012-01-26	0	0	0	0	Negative	Negative	Negative	1	0	0		2							0	0	0	1	Community: inpatient
VA-A-0293	2011851090	A	73	2	M	Black/African American	2012-02-05	2012-02-05	2012-02-03	1	0	0	1	Negative	Positive	Positive	1	1	1		2							0	2	2	2	Community: inpatient
VA-A-0299	2011851096	A	60	1	M	Unknown/Did not answer	2012-02-08	2012-02-08	2012-02-08	1	0	0	1	Negative	Negative	Negative	1	0	1		2							0	0	0	2	Community: inpatient
VA-A-0301	2011851098	A	70	2	M	White	2012-02-08	2012-02-07	2012-02-07	0	0	0	0	Negative	Negative	Negative	1	0	0		2	C.DIFFICILE			Positive			1	1	0	2	Community: inpatient
VA-A-0303	2011851100	A	70	2	M	Black/African American	2012-02-09	2012-02-08	2012-02-08	1	0	1	0	Negative	Negative	Negative	0	0	1		2							1	1	0	2	Community: inpatient
VA-A-0309	2011851106	A	69	2	M	Black/African American	2012-02-12	2012-02-11	2012-02-07	1	0	1	1	Negative	Negative	Negative	1	1	1		2							1	5	4	2	Community: inpatient
VA-A-0313	2011851110	A	87	2	M	White	2012-02-14	2012-02-08	2012-02-08	1	0	1	1	Negative	Negative	Negative	1	0	0		2							6	6	0	2	Community: inpatient
VA-A-0323	2011851120	A	90	2	M	White	2012-02-23	2012-02-19	2012-02-18	0	0	0	1	Negative	Negative	Negative	1	0	0		2							4	5	1	2	Community: inpatient
VA-A-0335	2011851132	A	52	1	M	Black/African American	2012-02-28	2012-02-27	2012-02-26	1	0	1	1	Negative	Negative	Negative	1	1	0		2							1	2	1	2	Community: inpatient
VA-A-0346	2011851143	A	42	1	M	Black/African American	2012-03-06	2012-03-06	2012-03-02	1	0	1	1	Negative	Negative	Negative	0	1	1		2							0	4	4	3	Community: inpatient
VA-A-0348	2011851145	A	64	1	M	White	2012-03-07	2012-03-07	2012-03-03	1	0	1	1	Negative	Negative	Negative	1	0	1		2							0	4	4	3	Community: inpatient
VA-A-0349	2011851146	A	72	2	M	White	2012-03-08	2012-03-06	2012-03-05	1	0	0	1	Negative	Negative	Negative	1	0	0		2	C.DIFFICILE			Positive			2	3	1	3	Community: inpatient
VA-A-0357	2011851154	A	55	1	M	White	2012-03-09	2012-03-08	2012-03-04	1	0	0	1	Negative	Negative	Negative	1	1	0		2							1	5	4	3	Community: inpatient
VA-A-0361	2011851158	A	64	1	M	Black/African American	2012-03-13	2012-03-12	2012-03-09	1	0	1	1	Negative	Negative	Negative	1	1	1		2							1	4	3	3	Community: inpatient
VA-A-0362	2011851159	A	64	1	M	Black/African American	2012-03-14	2012-03-12	2012-03-11	1	0	0	1	Negative	Negative	Negative	1	0	0		2							2	3	1	3	Community: inpatient
VA-A-0373	2011851170	A	54	1	M	Black/African American	2012-03-18	2012-03-18	2012-03-16	1	0	0	1	Negative	Negative	Negative	1	1	0	FECAL FAT, OCCULT BLOOD	1							0	2	2	3	Community: inpatient
VA-A-0377	2011851174	A	69	2	M	White	2012-03-17	2012-03-16	2012-03-13	1	0	1	1	Negative	Negative	Negative	0	1	0		2							1	4	3	3	Community: inpatient
VA-A-0396	2011851193	A	74	2	M	Black/African American	2012-03-25	2012-03-22	2012-03-22	0	0	0	1	Negative	Negative	Negative	1	1	0		2							3	3	0	3	Community: inpatient
VA-A-0418	2011851215	A	79	2	M	Black/African American	2012-04-05	2012-04-05	2012-04-02		0	0	1	Negative	Negative	Negative	1	0	0		2							0	3	3	4	Community: inpatient
VA-A-0433	2011851230	A	83	2	M	White	2012-04-14	2012-04-14	2012-04-11	1	0	0	1	Negative	Negative	Negative	1	0	1		2							0	3	3	4	Community: inpatient
VA-A-0439	2011851236	A	59	1	M	Black/African American	2012-04-19	2012-04-18	2012-04-17	1	0	1	1	Negative	Negative	Negative	1	1	0		2	C.DIFFICILE			Positive			1	2	1	4	Community: inpatient
VA-A-0451	2011851248	A	61	1	M	Black/African American	2012-04-23	2012-04-20	2012-04-19	1	0	1	0	Negative	Negative	Negative	0	0	0	OCCULT BLOOD	1							3	4	1	4	Community: inpatient
VA-A-0463	2011851260	A	82	2	M	Black/African American	2012-04-30	2012-04-30	2012-04-24	1	0	0	1	Negative	Negative	Negative	0	1	1	GRAM STAIN	1							0	6	6	4	Community: inpatient
VA-A-0471	2011851268	A	50	1	M	Black/African American	2012-05-03	2012-05-03	2012-04-30	1	0	1	1	Negative	Negative	Negative	1	0	1		2							0	3	3	5	Community: inpatient
VA-A-0481	2011851278	A	89	2	M	White	2012-05-10	2012-05-09	2012-05-09	1	0	1	1	Negative	Negative	Negative	0	0	1	GRAM STAIN: RARE WBC	1	MODERATE CAMPYLOBACTER JEJUNI						1	1	0	5	Community: inpatient
VA-A-0487	2011851284	A	71	2	M	Black/African American	2012-05-13	2012-05-12	2012-05-09	1	0	1	1	Negative	Negative	Negative	1	1	0	NOROVIRUS ANTIGEN	1							1	4	3	5	Community: inpatient
VA-A-0488	2011851285	A	71	2	M	Black/African American	2012-05-12	2012-05-12	2012-05-09	1	0	1	1	Negative	Negative	Negative	1	1	0	NOROVIRUS ANTIGEN	1							0	3	3	5	Community: inpatient
VA-A-0502	2011851299	A	59	1	M	Black/African American	2012-05-18	2012-05-15	2012-05-15	1	0	1	1	Negative	Negative	Negative	1	0	0		2							3	3	0	5	Community: inpatient
VA-A-0507	2011851304	A	74	2	M	Black/African American	2012-05-20	2012-05-18	2012-05-14	1	0	1	0	Negative	Negative	Negative	1	0	0		2							2	6	4	5	Community: inpatient
VA-A-0525	2011851322	A	64	1	M	White	2012-06-03	2012-06-03	2012-06-03	1	0	0	1	Negative	Negative	Negative	1	0	0		2							0	0	0	6	Community: inpatient
VA-A-0527	2011851324	A	75	2	M	Black/African American	2012-06-05	2012-06-05	2012-06-03	1	0	0	1	Negative	Negative	Negative	1	0	0	OCCULT BLOOD	1							0	2	2	6	Community: inpatient
VA-A-0552	2011851349	A	59	1	M	Black/African American	2012-06-16	2012-06-16	2012-06-15	1	0	0	1	Negative	Negative	Negative	1	1	1		2							0	1	1	6	Community: inpatient
VA-A-0553	2011851350	A	94	2	M	Black/African American	2012-06-17	2012-06-14	2012-06-14	1	0	0	1	Negative	Negative	Negative	1	0	0		2	C. DIFFICILE			Positive			3	3	0	6	Community: inpatient
VA-A-0557	2011851354	A	57	1	M	White	2012-06-21	2012-06-20	2012-06-20	1	0	0	1	Negative	Negative	Negative	1	0	0		2	C. DIFFICILE			Positive			1	1	0	6	Community: inpatient
VA-A-0562	2011851359	A	67	2	M	Black/African American	2012-06-26	2012-06-24	2012-06-24	1	0	1	1	Negative	Negative	Negative	1	1	1		2							2	2	0	6	Community: inpatient
VA-A-0580	2011851377	A	73	2	M	White	2012-07-19	2012-07-16	2012-07-15	1	0	1	1	Negative	Negative	Negative	1	0	0		2							3	4	1	7	Community: inpatient
VA-A-0583	2011851380	A	70	2	M	Black/African American	2012-07-20	2012-07-20	2012-07-20	1	0	0	1	Negative	Negative	Negative	1	1	1	GRAM STAIN	1	RARE WBC'S						0	0	0	7	Community: inpatient
VA-A-0594	2011851391	A	66	2	M	Black/African American	2012-07-30	2012-07-28	2012-07-26	1	0	1	1	Negative	Negative	Negative	1	0	0		2							2	4	2	7	Community: inpatient
VA-A-0601	2011851398	A	64	1	M	Black/African American	2012-08-08	2012-08-08	2012-08-08	0	0	0	1	Negative	Negative	Negative	1	0	0		2	C. DIFFICILE			Positive			0	0	0	8	Community: inpatient
VA-A-0607	2011851404	A	36	1	M	White	2012-08-17	2012-08-16	2012-08-16	0	0	0	1	Negative	Negative	Negative	1	0	0		2							1	1	0	8	Community: inpatient
VA-A-0610	2011851407	A	71	2	M	Black/African American	2012-08-19	2012-08-15	2012-08-13	0	0	0	1	Negative	Negative	Negative	1	0	0		2							4	6	2	8	Community: inpatient
VA-A-0613	2011851410	A	48	1	F	Black/African American	2012-08-21	2012-08-21	2012-08-20	1	0	0	1	Negative	Negative	Negative	1	0	0		2							0	1	1	8	Community: inpatient
VA-A-0614	2011851411	A	88	2	M	White	2012-08-21	2012-08-21	2012-08-19	1	0	1	1	Negative	Negative	Negative	1	0	0		2							0	2	2	8	Community: inpatient
VA-A-0621	2011851418	A	79	2	M	Black/African American	2012-08-26	2012-08-26	2012-08-23	1	0	0	1	Negative	Negative	Negative	1	0	0		2							0	3	3	8	Community: inpatient
VA-A-0648	2011851445	A	55	1	F	Black/African American	2012-09-11	2012-09-11	2012-09-09	1	0	0	1	Negative	Negative	Negative	1	1	0		2							0	2	2	9	Community: inpatient
VA-A-0656	2011851453	A	35	1	M	White	2012-09-17	2012-09-16	2012-09-13	1	0	1	1	Negative	Negative	Negative	0	1	1		2							1	4	3	9	Community: inpatient
VA-A-0657	2011851454	A	48	1	M	Black/African American	2012-09-17	2012-09-16	2012-09-12	1	0	1	0	Negative	Negative	Negative	1	0	0		2							1	5	4	9	Community: inpatient
VA-A-0658	2011851455	A	35	1	M	White	2012-09-17	2012-09-16	2012-09-13	1	0	1	1	Negative	Negative	Negative	0	1	1		2							1	4	3	9	Community: inpatient
VA-A-0659	2011851456	A	54	1	M	White	2012-09-18	2012-09-15	2012-09-15	1	0	0	1	Negative	Negative	Negative	1	1	0		2							3	3	0	9	Community: inpatient
VA-A-0677	2011851474	A	52	1	M	Unknown/Did not answer	2012-10-02	2012-10-01	2012-10-01	1	0	1	1	Negative	Negative	Negative	0	1	1	GRAM STAIN	1							1	1	0	10	Community: inpatient
VA-A-0679	2011851476	A	71	2	M	White	2012-10-04	2012-10-02	2012-09-30	0	0	0	1	Negative	Negative	Negative	1	1	0	GRAM STAIN	1							2	4	2	10	Community: inpatient
VA-A-0688	2011851485	A	82	2	M	White	2012-10-11	2012-10-10	2012-10-09	1	0	0	1	Negative	Positive	Positive	1	1	1		2							1	2	1	10	Community: inpatient
VA-A-0694	2011851491	A	38	1	F	Black/African American	2012-10-14	2012-10-13	2012-10-13	0	0	0	1	Negative	Negative	Negative	1	0	0		2							1	1	0	10	Community: inpatient
VA-A-0698	2011851495	A	48	1	F	Black/African American	2012-10-17	2012-10-17	2012-10-13	1	0	0	1	Negative	Negative	Negative	1	0	0		2	C. DIFFICLE			Positive			0	4	4	10	Community: inpatient
VA-A-0706	2011851503	A	61	1	M	Black/African American	2012-10-21	2012-10-20	2012-10-20	0	0	0	1	Negative	Negative	Negative	1	1	0		2							1	1	0	10	Community: inpatient
VA-A-0711	2011851508	A	55	1	M	Black/African American	2012-10-27	2012-10-24	2012-10-20		0	1	1	Negative	Negative	Negative	1	1	1		2							3	7	4	10	Community: inpatient
VA-A-0713	2011851510	A	63	1	M	Unknown/Did not answer	2012-10-28	2012-10-24	2012-10-21	1	0	1	0	Negative	Negative	Negative	1	0	0		2							4	7	3	10	Community: inpatient
VA-C-0010	2011848807	C	52	1	M	Hispanic	2011-11-02	2011-10-31	2011-10-29	1	0	1	1	Negative	Negative	Negative	1	0	1		2							2	4	2	11	Community: inpatient
VA-C-0041	2011848838	C	70	2	M	Black/African American	2011-11-07	2011-11-06	2011-11-02	1	0	0	1	Negative	Negative	Negative	1	0	1		2							1	5	4	11	Community: inpatient
VA-C-0054	2011848851	C	27	1	M	White	2011-11-13	2011-11-12	2011-11-12	1	0	0	1	Negative	Negative	Negative	0	1	1		2							1	1	0	11	Community: inpatient
VA-C-0060	2011848857	C	89	2	M	White	2011-11-14	2011-11-12	2011-11-10	1	0	1	1	Negative	Negative	Negative	1	0	0		2							2	4	2	11	Community: inpatient
VA-C-0068	2011848865	C	63	1	M	White	2011-11-16	2011-11-14	2011-11-12	1	0	1	1	Negative	Negative	Negative	1	0	1		2							2	4	2	11	Community: inpatient
VA-C-0069	2011848866	C	54	1	M	Black/African American	2011-11-16	2011-11-16	2011-11-12	0	0	0	1	Negative	Negative	Negative	1	0	1		2							0	4	4	11	Community: inpatient
VA-C-0078	2011848875	C	82	2	M	Black/African American	2011-11-18	2011-11-17	2011-11-15	1	0	1	0	Negative	Negative	Negative	1	0	1		2							1	3	2	11	Community: inpatient
VA-C-0086	2011848883	C	72	2	M	White	2011-11-20	2011-11-19	2011-11-18	0	0	0	1	Negative	Negative	Negative	1	1	1		2							1	2	1	11	Community: inpatient
VA-C-0087	2011848884	C	61	1	M	White	2011-11-20	2011-11-18	2011-11-16	0	0	0	1	Negative	Negative	Negative	1	0	0		2	C. DIFFICILE			Positive			2	4	2	11	Community: inpatient
VA-C-0098	2011848895	C	71	2	M	White	2011-11-24	2011-11-23	2011-11-21	1	0	1	1	Negative	Positive	Positive	1	1	1		2							1	3	2	11	Community: inpatient
VA-C-0104	2011848901	C	60	1	M	White	2011-11-27	2011-11-23	2011-11-21	1	0	1	0	Negative	Negative	Negative	1	0	0		2							4	6	2	11	Community: inpatient
VA-C-0130	2011848927	C	85	2	M	White	2011-12-02	2011-12-02	2011-12-02	0	0	0	1	Negative	Negative	Negative	1	0	1		2							0	0	0	12	Community: inpatient
VA-C-0134	2011848931	C	76	2	M	White	2011-12-03	2011-12-02	2011-12-01	0	0	0	1	Negative	Negative	Negative	1	0	1		2							1	2	1	12	Community: inpatient
VA-C-0136	2011848933	C	71	2	M	White	2011-12-04	2011-11-30	2011-11-29	1	0	0	1	Negative	Negative	Negative	1	0	1	FECAL FAT	1							4	5	1	12	Community: inpatient
VA-C-0146	2011848943	C	89	2	M	White	2011-12-05	2011-12-05	2011-12-05	1	0	1	1	Negative	Positive	Positive	1	0	0		2							0	0	0	12	Community: inpatient
VA-C-0152	2011848949	C	55	1	M	Black/African American	2011-12-07	2011-12-03	2011-12-01	1	0	1	1	Negative	Negative	Negative	1	0	0		2							4	6	2	12	Community: inpatient
VA-C-0154	2011848951	C	69	2	M	Black/African American	2011-12-07	2011-12-03	2011-12-03	1	0	0	1	Negative	Negative	Negative	1	1	1		2							4	4	0	12	Community: inpatient
VA-C-0156	2011848953	C	90	2	F	Hispanic	2011-12-08	2011-12-07	2011-12-04	1	0	0	1	Negative	Negative	Negative	1	0	0		2	C. DIFFICILE			Positive			1	4	3	12	Community: inpatient
VA-C-0175	2011848972	C	50	1	M	White	2011-12-11	2011-12-10	2011-12-08	0	0	0	1	Negative	Negative	Negative	1	0	1		2							1	3	2	12	Community: inpatient
VA-C-0176	2011848973	C	80	2	M	White	2011-12-14	2011-12-14	2011-12-14	0	0	0	1	Negative	Negative	Negative	1	0	0		2							0	0	0	12	Community: inpatient
VA-C-0184	2011848981	C	51	1	M	Black/African American	2011-12-16	2011-12-16	2011-12-15	1	0	1	1	Negative	Negative	Negative	1	0	0		2							0	1	1	12	Community: inpatient
VA-C-0192	2011848989	C	84	2	M	Black/African American	2011-12-18	2011-12-15	2011-12-13	1	0	1	1	Negative	Negative	Negative	1	0	1		2							3	5	2	12	Community: inpatient
VA-C-0194	2011848991	C	55	1	M	Hispanic	2011-12-18	2011-12-15	2011-12-14	1	0	0	1	Negative	Negative	Negative	1	0	0		2							3	4	1	12	Community: inpatient
VA-C-0197	2011848994	C	64	1	M	White	2011-12-20	2011-12-19	2011-12-13	1	0	0	1	Negative	Negative	Negative	1	0	0		2							1	7	6	12	Community: inpatient
VA-C-0199	2011848996	C	47	1	M	Hispanic	2011-12-20	2011-12-19	2011-12-18	1	0	0	1	Negative	Negative	Negative	0	1	1		2	CAMPYLOBACTER						1	2	1	12	Community: inpatient
VA-C-0205	2011849002	C	70	2	M	White	2011-12-23	2011-12-22	2011-12-19	1	0	0	1	Negative	Negative	Negative	1	0	0		2							1	4	3	12	Community: inpatient
VA-C-0207	2011849004	C	91	2	M	White	2011-12-23	2011-12-20	2011-12-17	1	0	1	1	Negative	Positive	Positive	1	0	1		2							3	6	3	12	Community: inpatient
VA-C-0230	2011849027	C	69	2	M	White	2011-12-30	2011-12-27	2011-12-24	1	0	0	1	Negative	Negative	Negative	1	0	0		2							3	6	3	12	Community: inpatient
VA-C-0232	2011849029	C	39	1	M	White	2011-12-31	2011-12-30	2011-12-28	1	0	0	1	Negative	Positive	Positive	1	0	1		2							1	3	2	12	Community: inpatient
VA-C-0240	2011849037	C	64	1	M	White	2012-01-03	2012-01-03	2012-01-03	0	0	1	1	Negative	Negative	Negative	1	0	1	FECAL FAT	1							0	0	0	1	Community: inpatient
VA-C-0241	2011849038	C	62	1	M	Black/African American	2012-01-03	2012-01-03	2011-12-31	1	0	0	1	Negative	Negative	Negative	0	1	1		2							0	3	3	1	Community: inpatient
VA-C-0242	2011849039	C	51	1	F	American Indian/Alaskan Native	2012-01-04	2012-01-03	2011-12-30	0	0	1	0	Negative	Negative	Negative	1	1	1		2	C. DIFFICILE			Positive			1	5	4	1	Community: inpatient
VA-C-0246	2011849043	C	65	2	M	Black/African American	2012-01-04	2012-01-03	2012-01-03	0	0	0	1	Negative	Negative	Negative	1	1	1		2							1	1	0	1	Community: inpatient
VA-C-0286	2011849083	C	52	1	M	Hispanic	2012-01-15	2012-01-14	2012-01-14	1	0	1	1	Negative	Negative	Negative	1	0	1	VIBRIO CULTURE	1							1	1	0	1	Community: inpatient
VA-C-0290	2011849087	C	59	1	M	Black/African American	2012-01-17	2012-01-17	2012-01-14	1	0	1	1	Negative	Negative	Negative	1	0	1		2							0	3	3	1	Community: inpatient
VA-C-0292	2011849089	C	54	1	M	White	2012-01-17	2012-01-17	2012-01-17	0	0	0	1	Negative	Negative	Negative	0	1	1		2							0	0	0	1	Community: inpatient
VA-C-0304	2011849101	C	71	2	M	White	2012-01-23	2012-01-19	2012-01-18	1	0	1	1	Negative	Negative	Negative	1	0	1		2	C. DIFFICILE			Positive			4	5	1	1	Community: inpatient
VA-C-0312	2011849109	C	68	2	M	Black/African American	2012-01-24	2012-01-19	2012-01-18	0	0	1	1	Negative	Negative	Negative	1	0	1		2							5	6	1	1	Community: inpatient
VA-C-0318	2011849115	C	66	2	M	Black/African American	2012-01-26	2012-01-25	2012-01-25	0	0	0	1	Negative	Negative	Negative	1	0	0		2							1	1	0	1	Community: inpatient
VA-C-0325	2011849122	C	61	1	M	Black/African American	2012-01-29	2012-01-26	2012-01-23	1	0	0	1	Negative	Negative	Negative	1	0	1	FECAL FAT	1							3	6	3	1	Community: inpatient
VA-C-0327	2011849124	C	69	2	M	Hispanic	2012-01-31	2012-01-30	2012-01-27	1	0	0	1	Negative	Negative	Negative	1	0	0		2							1	4	3	1	Community: inpatient
VA-C-0332	2011849129	C	47	1	M	White	2012-02-01	2012-02-01	2012-01-31	1	0	0	1	Negative	Negative	Negative	1	1	1		2							0	1	1	2	Community: inpatient
VA-C-0350	2011849147	C	68	2	M	White	2012-02-08	2012-02-05	2012-02-04	0	0	0	1	Negative	Negative	Negative	1	0	0		2							3	4	1	2	Community: inpatient
VA-C-0356	2011849153	C	59	1	M	Black/African American	2012-02-09	2012-02-07	2012-02-07	0	0	0	1	Negative	Negative	Negative	1	0	1		2							2	2	0	2	Community: inpatient
VA-C-0361	2011849158	C	65	2	M	White	2012-02-10	2012-02-10	2012-02-10	0	0	0	1	Negative	Negative	Negative	1	0	0		2							0	0	0	2	Community: inpatient
VA-C-0366	2011849163	C	62	1	M	Black/African American	2012-02-10	2012-02-07	2012-02-07	0	0	0	1	Negative	Negative	Negative	1	1	1		2							3	3	0	2	Community: inpatient
VA-C-0368	2011849165	C	59	1	M	White	2012-02-11	2012-02-11	2012-02-08	0	0	0	1	Negative	Negative	Negative	1	0	0		2	C. DIFFICILE			Positive			0	3	3	2	Community: inpatient
VA-C-0369	2011849166	C	78	2	M	Black/African American	2012-02-11	2012-02-10	2012-02-08	1	0	0	1	Negative	Negative	Negative	1	0	1		2	C. DIFFICILE			Positive			1	3	2	2	Community: inpatient
VA-C-0383	2011849180	C	54	1	M	Black/African American	2012-02-14	2012-02-13	2012-02-08	1	0	1	1	Negative	Negative	Negative	1	0	1		2							1	6	5	2	Community: inpatient
VA-C-0388	2011849185	C	54	1	M	White	2012-02-15	2012-02-13	2012-02-08	1	0	1	1	Negative	Negative	Negative	1	0	0		2							2	7	5	2	Community: inpatient
VA-C-0398	2011849195	C	45	1	M	Hispanic	2012-02-17	2012-02-16	2012-02-14	1	0	1	1	Negative	Negative	Negative	0	1	1		2							1	3	2	2	Community: inpatient
VA-C-0410	2011849210	C	60	1	M	Black/African American	2012-02-23	2012-02-22	2012-02-19	1	0	0	1	Negative	Negative	Negative	1	0	1		2							1	4	3	2	Community: inpatient
VA-C-0434	2011849234	C	59	1	M	White	2012-03-02	2012-03-02	2012-02-28	1	0	1	1	Negative	Negative	Negative	1	0	1	FECAL FAT	1							0	3	3	3	Community: inpatient
VA-C-0441	2011849241	C	66	2	M	Black/African American	2012-03-03	2012-03-01	2012-02-28	1	0	0	1	Negative	Negative	Negative	1	1	1		2	C. DIFFICILE			Positive			2	4	2	3	Community: inpatient
VA-C-0446	2011849246	C	74	2	M	White	2012-03-05	2012-03-04	2012-03-01	0	0	1	0	Negative	Negative	Negative	1	0	0		2							1	4	3	3	Community: inpatient
VA-C-0447	2011849247	C	53	1	F	Black/African American	2012-03-05	2012-03-03	2012-02-29	1	0	1	0	Negative	Negative	Negative	1	1	1		2							2	5	3	3	Community: inpatient
VA-C-0448	2011849248	C	26	1	M	White	2012-03-05	2012-03-04	2012-02-28	1	0	1	1	Negative	Negative	Negative	1	0	1	FECAL FAT	1							1	6	5	3	Community: inpatient
VA-C-0460	2011849260	C	66	2	M	Black/African American	2012-03-09	2012-03-08	2012-03-05	1	0	1	1	Negative	Negative	Negative	1	0	0		2							1	4	3	3	Community: inpatient
VA-C-0475	2011849275	C	41	1	F	White	2012-03-13	2012-03-10	2012-03-09	1	0	1	0	Negative	Negative	Negative	1	0	1		2							3	4	1	3	Community: inpatient
VA-C-0489	2011849289	C	52	1	F	Black/African American	2012-03-15	2012-03-14	2012-03-12	1	0	1	1	Negative	Negative	Negative	1	1	1		2							1	3	2	3	Community: inpatient
VA-C-0493	2011849293	C	50	1	M	Black/African American	2012-03-16	2012-03-16	2012-03-14	1	0	0	1	Negative	Negative	Negative	1	0	1		2							0	2	2	3	Community: inpatient
VA-C-0495	2011849295	C	89	2	M	Hispanic	2012-03-18	2012-03-13	2012-03-13	1	0	1	1	Negative	Negative	Negative	1	0	0		2							5	5	0	3	Community: inpatient
VA-C-0499	2011849299	C	53	1	M	Black/African American	2012-03-19	2012-03-18	2012-03-16	0	0	0	1	Negative	Negative	Negative	1	0	1		2							1	3	2	3	Community: inpatient
VA-C-0505	2011849305	C	63	1	M	Black/African American	2012-03-21	2012-03-19	2012-03-17	0	0	0	1	Negative	Negative	Negative	1	1	1	GRAM STAIN	1	YEAST						2	4	2	3	Community: inpatient
VA-C-0514	2011849314	C	47	1	M	White	2012-03-24	2012-03-23	2012-03-21	1	0	1	1	Negative	Negative	Negative	1	1	1	MICROSPORIDIA	1							1	3	2	3	Community: inpatient
VA-C-0515	2011849315	C	64	1	M	White	2012-03-24	2012-03-23	2012-03-18	0	0	0	1	Negative	Negative	Negative	0	1	1		2							1	6	5	3	Community: inpatient
VA-C-0525	2011849325	C	57	1	M	White	2012-03-28	2012-03-27	2012-03-24	0	0	0	1	Negative	Negative	Negative	1	1	1		2	C. DIFFICILE			Positive			1	4	3	3	Community: inpatient
VA-C-0537	2011849337	C	74	2	M	Black/African American	2012-04-03	2012-03-28	2012-03-28	0	0	0	1	Negative	Negative	Negative	1	0	0		2	C.DIFFICILE			Positive			6	6	0	4	Community: inpatient
VA-C-0569	2011849369	C	68	2	M	Black/African American	2012-04-12	2012-04-09	2012-04-09	1	0	0	1	Negative	Negative	Negative	1	0	1		2							3	3	0	4	Community: inpatient
VA-C-0572	2011849372	C	64	1	M	White	2012-04-13	2012-04-12	2012-04-11	1	0	1	1	Negative	Negative	Negative	1	0	1		2							1	2	1	4	Community: inpatient
VA-C-0585	2011849385	C	83	2	M	Black/African American	2012-04-16	2012-04-15	2012-04-14	1	0	1	1	Negative	Negative	Negative	1	1	1		2							1	2	1	4	Community: inpatient
VA-C-0586	2011849386	C	62	1	M	White	2012-04-17	2012-04-17	2012-04-15	0	0	0	1	Negative	Negative	Negative	1	1	1		2							0	2	2	4	Community: inpatient
VA-C-0602	2011849402	C	69	2	M	White	2012-04-22	2012-04-17	2012-04-16	0	0	0	1	Negative	Negative	Negative	1	0	0		2							5	6	1	4	Community: inpatient
VA-C-0611	2011849411	C	54	1	M	Black/African American	2012-04-25	2012-04-24	2012-04-24	1	0	1	1	Negative	Negative	Negative	1	1	1		2							1	1	0	4	Community: inpatient
VA-C-0618	2011849418	C	54	1	M	Black/African American	2012-04-26	2012-04-26	2012-04-24	1	0	1	1	Negative	Negative	Negative	1	0	0		2							0	2	2	4	Community: inpatient
VA-C-0630	2011849430	C	61	1	M	White	2012-05-02	2012-05-01	2012-04-29	0	0	0	1	Negative	Negative	Negative	1	0	0		2							1	3	2	5	Community: inpatient
VA-C-0639	2011849439	C	69	2	M	White	2012-05-03	2012-05-02	2012-05-01	0	0	1	0	Negative	Negative	Negative	1	0	0		2							1	2	1	5	Community: inpatient
VA-C-0642	2011849442	C	39	1	M	White	2012-05-04	2012-05-03	2012-05-01	1	0	0	1	Negative	Negative	Negative	1	1	1		2							1	3	2	5	Community: inpatient
VA-C-0643	2011849443	C	42	1	M	Black/African American	2012-05-04	2012-05-03	2012-05-03	0	0	0	1	Negative	Negative	Negative	1	0	0		2							1	1	0	5	Community: inpatient
VA-C-0652	2011849452	C	25	1	M	Black/African American	2012-05-05	2012-05-05	2012-05-05	1	0	1	1	Negative	Negative	Negative	1	0	0		2							0	0	0	5	Community: inpatient
VA-C-0655	2011849455	C	55	1	F	Black/African American	2012-05-05	2012-05-03	2012-05-03	0	0	1	0	Negative	Negative	Negative	1	0	0		2							2	2	0	5	Community: inpatient
VA-C-0656	2011849456	C	74	2	M	Black/African American	2012-05-06	2012-05-04	2012-05-01	0	0	1	1	Negative	Negative	Negative	1	1	1		2							2	5	3	5	Community: inpatient
VA-C-0658	2011849458	C	63	1	M	Black/African American	2012-05-08	2012-05-07	2012-05-01	1	0	0	1	Negative	Negative	Negative	1	1	1		2							1	7	6	5	Community: inpatient
VA-C-0666	2011849466	C	64	1	M	White	2012-05-02	2012-04-30	2012-04-28	0	0	0	1	Negative	Negative	Negative	1	0	0		2	C. DIFFICILE			Positive			2	4	2	5	Community: inpatient
VA-C-0673	2011849473	C	63	1	M	White	2012-05-11	2012-05-10	2012-05-08	0	0	0	1	Negative	Negative	Negative	1	0	0		2							1	3	2	5	Community: inpatient
VA-C-0689	2011849489	C	58	1	F	Hispanic	2012-05-15	2012-05-15	2012-05-08	1	0	0	1	Negative	Negative	Negative	1	0	1		2							0	7	7	5	Community: inpatient
VA-C-0690	2011849490	C	74	2	M	White	2012-05-15	2012-05-15	2012-05-15	0	0	0	1	Negative	Negative	Negative	1	0	0		2	C. DIFFICILE			Positive			0	0	0	5	Community: inpatient
VA-C-0692	2011849492	C	60	1	M	Black/African American	2012-05-17	2012-05-16	2012-05-13	1	0	0	1	Negative	Negative	Negative	1	1	1		2	C. DIFFICILE			Positive			1	4	3	5	Community: inpatient
VA-C-0696	2011849496	C	57	1	M	White	2012-05-18	2012-05-16	2012-05-16	0	0	0	1	Negative	Negative	Negative	1	1	1		2							2	2	0	5	Community: inpatient
VA-C-0705	2011849505	C	66	2	M	Black/African American	2012-05-20	2012-05-20	2012-05-20	0	0	0	1	Negative	Negative	Negative	1	1	0		2	C. DIFFICILE			Positive			0	0	0	5	Community: inpatient
VA-C-0708	2011849508	C	28	1	M	Asian/Pacific Islander	2012-05-21	2012-05-20	2012-05-20	1	0	1	1	Negative	Negative	Negative	1	0	1		2							1	1	0	5	Community: inpatient
VA-C-0717	2011849517	C	69	2	M	White	2012-05-23	2012-05-21	2012-05-21	1	0	1	1	Negative	Negative	Negative	1	1	1		2							2	2	0	5	Community: inpatient
VA-C-0720	2011849520	C	46	1	M	Black/African American	2012-05-24	2012-05-23	2012-05-21	1	0	0	1	Negative	Negative	Negative	1	1	1		2							1	3	2	5	Community: inpatient
VA-C-0730	2011849530	C	59	1	M	White	2012-05-27	2012-05-26	2012-05-24	1	0	0	1	Negative	Negative	Negative	1	1	1		2							1	3	2	5	Community: inpatient
VA-C-0731	2011849531	C	79	2	M	Black/African American	2012-05-27	2012-05-25	2012-05-25	0	0	1	0	Negative	Negative	Negative	1	0	0		2							2	2	0	5	Community: inpatient
VA-C-0732	2011849532	C	75	2	M	White	2012-05-27	2012-05-25	2012-05-23	0	0	0	1	Negative	Negative	Negative	1	0	1	FECAL FAT	1							2	4	2	5	Community: inpatient
VA-C-0735	2011849535	C	60	1	M	White	2012-05-28	2012-05-27	2012-05-26	1	0	1	1	Negative	Negative	Negative	1	1	1		2							1	2	1	5	Community: inpatient
VA-C-0736	2011849536	C	53	1	F	White	2012-05-29	2012-05-28	2012-05-25	0	0	1	1	Negative	Negative	Negative	1	1	0		2							1	4	3	5	Community: inpatient
VA-C-0752	2011849552	C	63	1	M	White	2012-06-02	2012-06-01	2012-05-28	0	0	0	1	Negative	Negative	Negative	1	0	0		2							1	5	4	6	Community: inpatient
VA-C-0754	2011849554	C	61	1	M	White	2012-06-04	2012-06-04	2012-05-30	0	0	1	1	Negative	Negative	Negative	1	0	0		2							0	5	5	6	Community: inpatient
VA-C-0762	2011849562	C	40	1	M	White	2012-06-05	2012-06-03	2012-05-30	0	0	0	0	Negative	Negative	Negative	0	0	1	FECAL FAT	1							2	6	4	6	Community: inpatient
VA-C-0763	2011849563	C	63	1	M	Hispanic	2012-06-06	2012-06-05	2012-05-31	1	0	1	1	Positive	Negative	Positive	1	1	1		2	STRONGYLOIDES STERCOLARIS				1		1	6	5	6	Community: inpatient
VA-C-0771	2011849571	C	59	1	M	White	2012-06-07	2012-06-06	2012-06-03	0	0	0	1	Negative	Negative	Negative	1	0	0		2							1	4	3	6	Community: inpatient
VA-C-0801	2011849601	C	68	2	M	White	2012-06-15	2012-06-14	2012-06-09	0	0	0	1	Negative	Negative	Negative	1	0	0		2							1	6	5	6	Community: inpatient
VA-C-0819	2011849619	C	78	2	M	White	2012-06-20	2012-06-19	2012-06-17	0	0	1	0	Negative	Negative	Negative	1	0	0		2							1	3	2	6	Community: inpatient
VA-C-0824	2011849624	C	28	1	M	Black/African American	2012-06-21	2012-06-21	2012-06-17	1	0	0	1	Negative	Negative	Negative	1	0	1		2							0	4	4	6	Community: inpatient
VA-C-0846	2011849646	C	82	2	M	White	2012-06-28	2012-06-27	2012-06-22	0	0	1	1	Negative	Negative	Negative	1	0	1		2							1	6	5	6	Community: inpatient
VA-C-0847	2011849647	C	57	1	M	Black/African American	2012-06-28	2012-06-26	2012-06-25	1	0	1	1	Negative	Negative	Negative	0	0	1		2							2	3	1	6	Community: inpatient
VA-C-0851	2011849651	C	94	2	M	Hispanic	2012-06-28	2012-06-27	2012-06-24	1	0	0	1	Negative	Negative	Negative	1	0	1		2	C. DIFFICILE			Positive			1	4	3	6	Community: inpatient
VA-C-0853	2011849653	C	65	2	F	Black/African American	2012-06-28	2012-06-28	2012-06-27	0	0	0	1	Negative	Negative	Negative	1	0	0		2	C.DIFFICILE			Positive			0	1	1	6	Community: inpatient
VA-C-0859	2011849659	C	84	2	M	Hispanic	2012-07-01	2012-06-28	2012-06-28	0	0	0	1	Negative	Negative	Negative	1	0	1		2							3	3	0	7	Community: inpatient
VA-C-0870	2011849670	C	87	2	M	Asian/Pacific Islander	2012-07-05	2012-07-04	2012-07-04	0	0	0	1	Negative	Negative	Negative	1	0	0		2	C. DIFFICILE			Positive			1	1	0	7	Community: inpatient
VA-C-0881	2011849681	C	81	2	M	White	2012-07-08	2012-07-07	2012-07-06	1	0	1	1	Negative	Negative	Negative	1	1	1		2							1	2	1	7	Community: inpatient
VA-C-0884	2011849684	C	46	1	F	Black/African American	2012-07-09	2012-07-07	2012-07-06	1	0	1	1	Negative	Negative	Negative	1	1	1		2							2	3	1	7	Community: inpatient
VA-C-0913	2011849713	C	62	1	M	Black/African American	2012-07-17	2012-07-12	2012-07-11	1	0	1	1	Negative	Negative	Negative	1	1	1		2							5	6	1	7	Community: inpatient
VA-C-0916	2011849716	C	85	2	M	Black/African American	2012-07-19	2012-07-17	2012-07-15	0	0	1	1	Negative	Negative	Negative	1	0	1		2							2	4	2	7	Community: inpatient
VA-C-0921	2011849721	C	57	1	M	Black/African American	2012-07-20	2012-07-19	2012-07-19	0	0	0	1	Negative	Negative	Negative	1	0	1		2							1	1	0	7	Community: inpatient
VA-C-0923	2011849723	C	86	2	M	White	2012-07-21	2012-07-17	2012-07-17	0	0	0	1	Negative	Negative	Negative	1	0	1		2							4	4	0	7	Community: inpatient
VA-C-0927	2011849727	C	78	2	M	White	2012-07-22	2012-07-21	2012-07-20	1	0	0	1	Negative	Negative	Negative	1	0	1		2							1	2	1	7	Community: inpatient
VA-C-0929	2011849729	C	65	2	M	White	2012-07-23	2012-07-22	2012-07-17	1	0	0	1	Negative	Negative	Negative	0	0	1		2							1	6	5	7	Community: inpatient
VA-C-0937	2011849737	C	37	1	M	White	2012-07-24	2012-07-24	2012-07-17	1	0	1	1	Negative	Negative	Negative	1	1	0		2	C. DIFFICILE			Positive			0	7	7	7	Community: inpatient
VA-C-0941	2011849741	C	56	1	M	White	2012-07-25	2012-07-23	2012-07-22	1	0	1	1	Negative	Negative	Negative	1	0	1	CRYPTOSPORIDIUM/CYCLOSPORA/ISOSPORA	1	C.DIFFICILE			Positive			2	3	1	7	Community: inpatient
VA-C-0942	2011849742	C	75	2	M	White	2012-07-25	2012-07-24	2012-07-24	1	0	1	1	Negative	Negative	Negative	0	0	1		2							1	1	0	7	Community: inpatient
VA-C-0948	2011849748	C	61	1	M	White	2012-07-27	2012-07-26	2012-07-25	1	0	0	1	Negative	Positive	Positive	1	1	1		2							1	2	1	7	Community: inpatient
VA-C-0950	2011849750	C	73	2	M	White	2012-07-27	2012-07-28	2012-07-25	1	0	0	1	Negative	Negative	Negative	1	0	0		2							-1	2	3	7	Community: inpatient
VA-C-0956	2011849756	C	70	2	M	Black/African American	2012-07-30	2012-07-30	2012-07-26	1	0	0	1	Negative	Negative	Negative	1	1	1		2							0	4	4	7	Community: inpatient
VA-C-0976	2011849776	C	52	1	M	Black/African American	2012-08-05	2012-08-04	2012-08-04	1	0	0	1	Negative	Negative	Negative	1	1	1	1	1							1	1	0	8	Community: inpatient
VA-C-0979	2011849779	C	29	1	M	Black/African American	2012-08-07	2012-08-06	2012-08-06	1	0	1	1	Negative	Negative	Negative	1	0	0		2							1	1	0	8	Community: inpatient
VA-C-0986	2011849786	C	62	1	M	White	2012-08-08	2012-08-07	2012-08-02	1	0	1	1	Negative	Negative	Negative	1	1	1		2	C.DIFFICILE			Positive			1	6	5	8	Community: inpatient
VA-C-0988	2011849788	C	63	1	M	Hispanic	2012-08-09	2012-08-08	2012-08-04	0	0	0	1	Negative	Negative	Negative	1	1	1	MICROSPORIDIA, YERSINIA CULTURE	1							1	5	4	8	Community: inpatient
VA-C-0990	2011849790	C	59	1	M	White	2012-08-09	2012-08-06	2012-08-06	0	0	0	1	Negative	Negative	Negative	1	0	1		2							3	3	0	8	Community: inpatient
VA-C-0998	2011852999	C	53	1	M	Black/African American	2012-08-11	2012-08-11	2012-08-08	1	0	0	1	Negative	Negative	Negative	1	0	0		2							0	3	3	8	Community: inpatient
VA-C-1015	2011853016	C	86	2	M	White	2012-08-14	2012-08-14	2012-08-07	0	0	0	1	Negative	Negative	Negative	1	0	0		2	C. DIFFICILE			Positive			0	7	7	8	Community: inpatient
VA-C-1022	2011853023	C	65	2	M	White	2012-08-16	2012-08-17	2012-08-15	0	0	0	0	Negative	Negative	Negative	1	0	0		2							-1	1	2	8	Community: inpatient
VA-C-1046	2011853047	C	59	1	M	White	2012-08-24	2012-08-21	2012-08-21	0	0	0	1	Negative	Negative	Negative	1	0	1	FECAL FAT STAIN	1	C. DIFFICILE			Positive			3	3	0	8	Community: inpatient
VA-C-1048	2011853049	C	64	1	M	White	2012-08-27	2012-08-22	2012-08-22	0	0	1	0	Negative	Negative	Negative	1	1	1		2							5	5	0	8	Community: inpatient
VA-C-1061	2011853062	C	52	1	M	Black/African American	2012-08-31	2012-08-28	2012-08-27	1	0	1	1	Negative	Negative	Negative	1	0	1		2							3	4	1	8	Community: inpatient
VA-C-1069	2011853070	C	58	1	M	White	2012-09-05	2012-09-05	2012-09-05	1	0	1	0	Negative	Negative	Negative	1	0	0		2							0	0	0	9	Community: inpatient
VA-C-1083	2011853084	C	30	1	M	White	2012-09-08	2012-09-04	2012-09-01	1	0	0	1	Negative	Negative	Negative	1	0	0		2	C. DIFFICILE			Positive			4	7	3	9	Community: inpatient
VA-C-1085	2011853086	C	71	2	M	White	2012-09-09	2012-09-05	2012-09-05	0	0	0	0	Negative	Negative	Negative	1	0	0		2	C. DIFFICILE			Positive			4	4	0	9	Community: inpatient
VA-C-1087	2011853088	C	74	2	M	White	2012-09-09	2012-09-06	2012-09-06	0	0	0	0	Negative	Negative	Negative	1	0	0		2	C. DIFFICILE			Positive			3	3	0	9	Community: inpatient
VA-C-1089	2011853090	C	43	1	F	White	2012-09-10	2012-09-08	2012-09-08	1	0	1	1	Negative	Positive	Positive	1	1	1		2							2	2	0	9	Community: inpatient
VA-C-1107	2011853108	C	58	1	M	White	2012-09-14	2012-09-10	2012-09-08	0	0	0	1	Negative	Negative	Negative	1	0	0		2							4	6	2	9	Community: inpatient
VA-C-1114	2011853115	C	74	2	M	White	2012-09-14	2012-09-11	2012-09-09	1	0	0	1	Negative	Negative	Negative	0	1	1		2							3	5	2	9	Community: inpatient
VA-C-1119	2011853120	C	59	1	M	White	2012-09-16	2012-09-15	2012-09-14	0	0	0	1	Negative	Negative	Negative	1	0	0		2							1	2	1	9	Community: inpatient
VA-C-1120	2011853121	C	69	2	M	Black/African American	2012-09-16	2012-09-16	2012-09-14	1	0	1	1	Negative	Positive	Positive	1	1	1		2							0	2	2	9	Community: inpatient
VA-C-1126	2011853127	C	79	2	M	White	2012-09-18	2012-09-18	2012-09-15	1	0	0	1	Negative	Negative	Negative	1	0	1		2	C. DIFFICILE			Positive			0	3	3	9	Community: inpatient
VA-C-1133	2011853134	C	54	1	F	White	2012-09-20	2012-09-19	2012-09-17	1	0	1	1	Negative	Positive	Positive	1	1	1		2							1	3	2	9	Community: inpatient
VA-C-1134	2011853135	C	40	1	M	White	2012-09-20	2012-09-19	2012-09-14	1	0	0	1	Negative	Negative	Negative	1	1	1		2							1	6	5	9	Community: inpatient
VA-C-1135	2011853136	C	56	1	M	Black/African American	2012-09-20	2012-09-18	2012-09-18	0	0	0	1	Negative	Negative	Negative	1	1	1		2							2	2	0	9	Community: inpatient
VA-C-1138	2011853139	C	91	2	M	White	2012-09-21	2012-09-19	2012-09-19	0	0	0	1	Negative	Negative	Negative	1	0	1		2							2	2	0	9	Community: inpatient
VA-C-1164	2011853165	C	55	1	M	White	2012-10-01	2012-09-28	2012-09-26	0	0	0	1	Negative	Negative	Negative	1	1	1		2	C. DIFFICILE			Positive			3	5	2	10	Community: inpatient
VA-C-1166	2011853167	C	84	2	M	White	2012-10-01	2012-10-01	2012-09-30	0	0	0	1	Negative	Negative	Negative	1	0	1		2							0	1	1	10	Community: inpatient
VA-C-1173	2011853174	C	53	1	M	Black/African American	2012-10-03	2012-10-02	2012-10-02	0	0	0	1	Negative	Negative	Negative	1	1	1		2	C. DIFFICILE			Positive			1	1	0	10	Community: inpatient
VA-C-1179	2011853180	C	57	1	M	White	2012-10-10	2012-10-09	2012-10-06	1	0	0	1	Negative	Negative	Negative	1	1	1		2							1	4	3	10	Community: inpatient
VA-C-1181	2011853182	C	87	2	M	Black/African American	2012-10-11	2012-10-07	2012-10-06	0	0	0	1	Negative	Negative	Negative	1	1	1		2							4	5	1	10	Community: inpatient
VA-C-1184	2011853185	C	66	2	M	Black/African American	2012-10-11	2012-10-10	2012-10-09	1	0	1	1	Negative	Negative	Negative	1	0	0		2							1	2	1	10	Community: inpatient
VA-C-1191	2011853192	C	65	2	M	White	2012-10-15	2012-10-09	2012-10-09	0	0	0	1	Negative	Negative	Negative	1	0	0		2							6	6	0	10	Community: inpatient
VA-C-1192	2011853193	C	85	2	M	White	2012-10-15	2012-10-12	2012-10-09	1	0	1	1	Negative	Negative	Negative	1	0	0		2							3	6	3	10	Community: inpatient
VA-C-1207	2011853208	C	71	2	M	White	2012-10-20	2012-10-20	2012-10-20	0	0	0	1	Negative	Negative	Negative	1	0	1		2							0	0	0	10	Community: inpatient
VA-C-1211	2011853212	C	62	1	M	White	2012-10-21	2012-10-19	2012-10-18	1	0	1	1	Negative	Negative	Negative	1	1	1		2	CANDIDA ALBICANS/DUBLINIENSIS						2	3	1	10	Community: inpatient
VA-C-1217	2011853218	C	55	1	M	Black/African American	2012-10-22	2012-10-22	2012-10-20	1	0	1	1	Negative	Negative	Negative	1	1	1		2							0	2	2	10	Community: inpatient
VA-C-1231	2011853232	C	52	1	M	Black/African American	2012-10-26	2012-10-23	2012-10-23	0	0	0	0	Negative	Negative	Negative	1	0	0		2							3	3	0	10	Community: inpatient
VA-C-1234	2011853235	C	65	2	M	White	2012-10-26	2012-10-23	2012-10-23	0	0	0	1	Negative	Negative	Negative	1	0	1		2	C. DIFFICILE			Positive			3	3	0	10	Community: inpatient
VA-C-1247	2011853248	C	64	1	M	White	2012-10-30	2012-10-29	2012-10-28	1	0	1	1	Negative	Negative	Negative	1	0	0		2							1	2	1	10	Community: inpatient
VA-C-1250	2011853251	C	83	2	M	White	2012-10-31	2012-10-28	2012-10-27	1	0	1	0	Negative	Negative	Negative	1	0	0		2							3	4	1	10	Community: inpatient
